# Supplementary material for: Identification and validation of a novel signature for prediction the prognosis and immunotherapy benefit in bladder cancer
Source: PeerJ. 2022 Jan 25;10:e12843. doi: 10.7717/peerj.12843 (PMC8796709; doi:10.7717/peerj.12843)
Supplement: Supplemental Information 3 — The complete lists of differentially expressed genes in each dataset [file peerj-10-12843-s003.xlsx]

## Sheet: GSE3167
	logFC	AveExpr	t	P.Value	adj.P.Val	B
MCM7	1.16948	7.32434	7.32085	6.05e-10	2.59e-06	12.4691
RAMP1	-1.2142	7.46667	-7.3097	6.32e-10	2.59e-06	12.4269
MAOB	-1.28183	7.22524	-6.99371	2.23e-09	4.25e-06	11.2345
NT5DC2	1.70909	6.64119	6.98628	2.3e-09	4.25e-06	11.2066
NDNF	-1.36473	6.3662	-6.97836	2.37e-09	4.25e-06	11.1767
FGF9	-1.24767	6.14804	-6.8739	3.59e-09	5e-06	10.7833
PPP1R12B	-1.19619	7.07431	-6.82772	4.31e-09	5.13e-06	10.6096
PTGS1	-1.48979	7.11783	-6.81726	4.49e-09	5.13e-06	10.5702
LMOD1	-1.76036	6.7292	-6.7445	6e-09	5.79e-06	10.2968
TNS1	-1.77361	7.42351	-6.69537	7.29e-09	6.48e-06	10.1123
MYH11	-2.73783	8.5098	-6.54549	1.32e-08	8.06e-06	9.55062
CNN1	-2.65006	7.38307	-6.47922	1.71e-08	8.18e-06	9.30285
ACTC1	-2.23609	8.21274	-6.47686	1.73e-08	8.18e-06	9.29401
SYNM	-2.61543	7.87105	-6.47647	1.73e-08	8.18e-06	9.29254
SCD5	-2.59715	7.54728	-6.44986	1.92e-08	8.32e-06	9.19318
KRT7	2.56297	8.45223	6.40664	2.28e-08	9.54e-06	9.03189
CKS2	1.65345	6.60023	6.38825	2.45e-08	9.73e-06	8.96331
GSTM5	-1.05513	7.15984	-6.33687	3e-08	1.05e-05	8.7719
KANK2	-1.16871	7.49213	-6.31852	3.23e-08	1.07e-05	8.7036
OPHN1	-2.16703	10.4054	-6.29613	3.52e-08	1.1e-05	8.62034
RECK	-2.06803	7.45565	-6.2919	3.58e-08	1.1e-05	8.60461
SMC4	1.30133	6.68878	6.27006	3.9e-08	1.17e-05	8.52344
RPS11	-1.57646	8.03552	-6.23329	4.51e-08	1.29e-05	8.38688
SLC38A1	1.39702	8.77309	6.21335	4.87e-08	1.29e-05	8.31289
HSPB6	-1.07094	6.78841	-6.21004	4.94e-08	1.29e-05	8.30063
CDH1	1.4538	8.67584	6.19661	5.2e-08	1.31e-05	8.25084
AQP1	-1.17572	7.7216	-6.18938	5.35e-08	1.32e-05	8.22402
FHL1	-1.92381	7.09043	-6.15223	6.19e-08	1.38e-05	8.08642
FXYD6	-1.43838	7.13318	-6.14055	6.48e-08	1.38e-05	8.04322
CASQ2	-1.35578	6.80382	-6.13824	6.54e-08	1.38e-05	8.03467
TSPYL2	-1.09695	7.95539	-6.13081	6.73e-08	1.38e-05	8.00715
P2RX1	-1.24431	7.06906	-6.12974	6.76e-08	1.38e-05	8.00323
PSMD3	1.20934	6.5588	6.1268	6.84e-08	1.38e-05	7.99235
LINC00312	-1.43895	6.79403	-6.10235	7.52e-08	1.45e-05	7.90195
TIMM13	1.12865	7.54473	6.094	7.77e-08	1.47e-05	7.8711
DES	-2.53468	5.96587	-6.09202	7.83e-08	1.47e-05	7.86377
CSRP1	-1.27053	8.9973	-6.07344	8.42e-08	1.53e-05	7.79515
ACTG2	-2.67974	8.12581	-6.06367	8.75e-08	1.57e-05	7.75911
MFAP4	-1.60675	7.13184	-6.04635	9.36e-08	1.63e-05	7.69522
CRYM	-1.04259	7.45632	-6.03852	9.65e-08	1.66e-05	7.66635
CENPU	1.47051	6.42122	6.01852	1.04e-07	1.74e-05	7.59262
PRUNE2	-1.35424	5.84382	-5.99976	1.12e-07	1.77e-05	7.52355
JAM3	-1.40969	7.74316	-5.98754	1.18e-07	1.78e-05	7.47858
CPEB1	-1.11096	7.16667	-5.96725	1.27e-07	1.84e-05	7.40394
NELFCD	1.12711	8.40673	5.9634	1.29e-07	1.84e-05	7.38979
COPG1	1.02902	6.73266	5.95524	1.33e-07	1.86e-05	7.35979
SKP2	1.01761	6.02308	5.9474	1.38e-07	1.87e-05	7.33099
PRCC	1.39325	5.17158	5.93522	1.44e-07	1.88e-05	7.28626
SNX15	-1.45238	7.29271	-5.90619	1.61e-07	2.04e-05	7.17969
SLBP	1.48441	7.17126	5.89923	1.66e-07	2.04e-05	7.15417
ZNF217	1.13279	6.27552	5.88704	1.74e-07	2.08e-05	7.1095
TCTN2	-2.22327	8.4923	-5.85316	1.98e-07	2.24e-05	6.98544
SPAG4	1.1211	6.38706	5.83285	2.14e-07	2.37e-05	6.91115
DNAH3	-1.70951	7.26193	-5.82246	2.23e-07	2.43e-05	6.87316
ZMAT4	-1.04126	6.75638	-5.79628	2.47e-07	2.66e-05	6.77755
SYT2	-1.15502	7.12069	-5.77913	2.64e-07	2.76e-05	6.71496
RACGAP1	1.39863	5.70017	5.77288	2.7e-07	2.76e-05	6.6922
MEFV	-2.21261	6.43401	-5.76942	2.74e-07	2.77e-05	6.67957
PAICS	1.08017	6.65291	5.75918	2.85e-07	2.79e-05	6.64225
PAMR1	-1.14616	8.0012	-5.72142	3.29e-07	2.99e-05	6.50478
DONSON	1.12848	5.59891	5.70482	3.51e-07	3.13e-05	6.44444
PNO1	-1.8562	8.07345	-5.69838	3.6e-07	3.18e-05	6.42102
GAS6	-1.16029	8.51384	-5.67573	3.93e-07	3.28e-05	6.33877
SH3GL3	-1.45633	6.58077	-5.66181	4.14e-07	3.31e-05	6.28828
MSH2	1.08222	5.81154	5.64163	4.47e-07	3.47e-05	6.21516
PTPRF	1.28028	8.18163	5.61735	4.91e-07	3.67e-05	6.12726
OLFML3	-1.33688	7.37966	-5.60863	5.08e-07	3.73e-05	6.09571
SOX4	1.05281	7.8281	5.60243	5.2e-07	3.77e-05	6.0733
RRM2	1.39526	6.93364	5.59539	5.34e-07	3.82e-05	6.04783
KCNMB4	-1.12191	7.26349	-5.59502	5.35e-07	3.82e-05	6.04652
WFDC1	-1.2412	8.02903	-5.59308	5.39e-07	3.82e-05	6.03948
CFD	-2.17388	7.91957	-5.58968	5.46e-07	3.83e-05	6.02722
CDC5L	-1.56172	7.50335	-5.58176	5.63e-07	3.88e-05	5.99861
TUBG1	1.309	6.64415	5.57638	5.74e-07	3.9e-05	5.97918
TRPA1	-1.15208	6.49289	-5.57177	5.85e-07	3.91e-05	5.96255
ZCCHC24	-1.18003	7.63752	-5.56978	5.89e-07	3.91e-05	5.95535
SPARCL1	-1.80001	9.0582	-5.56613	5.97e-07	3.92e-05	5.94217
LSR	1.26833	7.63557	5.5448	6.48e-07	4.13e-05	5.86525
PCNA	1.29368	8.28389	5.5352	6.72e-07	4.19e-05	5.83069
CD24	1.28821	9.87274	5.52811	6.91e-07	4.27e-05	5.80515
KCNMB1	-1.12047	6.9189	-5.51501	7.26e-07	4.36e-05	5.758
FOXF1	-1.61544	6.61434	-5.50545	7.53e-07	4.39e-05	5.72361
NME1	1.08761	8.64841	5.50475	7.55e-07	4.39e-05	5.72108
ZNF528	-1.58421	6.60498	-5.5046	7.55e-07	4.39e-05	5.72055
SCML2	-1.21438	7.66617	-5.50424	7.56e-07	4.39e-05	5.71927
SOBP	-1.17943	6.51295	-5.49737	7.76e-07	4.45e-05	5.69455
KPNA2	1.41852	7.79906	5.4911	7.95e-07	4.51e-05	5.67204
MEST	1.30951	7.71131	5.47655	8.4e-07	4.63e-05	5.61977
PGD	1.13411	7.52601	5.47273	8.53e-07	4.65e-05	5.60605
CYP2B7P	-1.3051	6.69599	-5.44606	9.43e-07	4.97e-05	5.51043
TOP2A	1.80235	5.53228	5.4384	9.71e-07	5.06e-05	5.48298
ZNF747	-1.47741	7.9145	-5.43733	9.75e-07	5.06e-05	5.47912
BUB1B	1.00486	6.70458	5.43171	9.96e-07	5.07e-05	5.45901
CCNB1	1.13262	6.15556	5.4302	1e-06	5.07e-05	5.4536
SOD3	-1.02626	7.5428	-5.42921	1.01e-06	5.07e-05	5.45007
HN1	1.33705	8.30991	5.42507	1.02e-06	5.11e-05	5.43525
ICT1	1.00529	6.85572	5.41537	1.06e-06	5.23e-05	5.40054
AHCY	1.17894	8.16485	5.40352	1.11e-06	5.39e-05	5.35817
ALDH2	-1.26919	8.0368	-5.39449	1.15e-06	5.49e-05	5.3259
FLNA	-1.45424	8.51746	-5.39361	1.15e-06	5.49e-05	5.32275
DOK5	-1.13003	6.77667	-5.37192	1.25e-06	5.72e-05	5.24532
ADAM10	1.0992	7.70166	5.3706	1.26e-06	5.73e-05	5.24061
CDC20	1.50374	6.51497	5.36529	1.28e-06	5.82e-05	5.2217
MYLK	-2.18476	8.1674	-5.36258	1.29e-06	5.84e-05	5.21203
SLC25A16	-1.58864	7.88459	-5.35622	1.33e-06	5.92e-05	5.18936
MSMO1	1.50805	6.49711	5.35601	1.33e-06	5.92e-05	5.18859
RAN	1.18486	8.34433	5.35141	1.35e-06	5.96e-05	5.1722
FAXDC2	-1.27524	8.76249	-5.34865	1.36e-06	5.99e-05	5.1624
TBL1XR1	1.42897	5.79663	5.33008	1.46e-06	6.24e-05	5.09627
SLC30A3	-1.23003	7.92782	-5.31051	1.57e-06	6.36e-05	5.02669
DNAJC9	1.00407	6.44876	5.29436	1.67e-06	6.54e-05	4.96935
ADAMTS9	-1.23324	6.48005	-5.26707	1.85e-06	6.96e-05	4.87256
TPM1	-1.61067	8.48331	-5.265	1.87e-06	6.96e-05	4.86522
F11R	1.2573	7.68279	5.25237	1.96e-06	7.11e-05	4.82051
APEH	1.02026	7.38081	5.25233	1.96e-06	7.11e-05	4.82036
CAMK2N1	1.25572	9.07311	5.23277	2.11e-06	7.35e-05	4.75117
KIF5A	-1.11554	7.21367	-5.23063	2.13e-06	7.37e-05	4.7436
SLC4A1	-1.01795	7.40095	-5.22488	2.17e-06	7.45e-05	4.7233
PRC1	1.26036	6.5638	5.22314	2.19e-06	7.47e-05	4.71713
NDC80	1.1626	5.11985	5.21667	2.24e-06	7.6e-05	4.69429
FKSG49	-1.67703	9.02168	-5.21508	2.25e-06	7.6e-05	4.68867
ITIH5	-1.09951	6.7278	-5.20966	2.3e-06	7.67e-05	4.66957
UBE2D4	-1.07075	8.06699	-5.19941	2.39e-06	7.81e-05	4.63339
PGLYRP4	-1.06712	7.04828	-5.19528	2.43e-06	7.81e-05	4.61885
ILF2	1.17129	7.82941	5.19454	2.43e-06	7.81e-05	4.61624
TACC3	1.03201	5.81174	5.19282	2.45e-06	7.81e-05	4.61014
ZNF12	1.26079	6.27477	5.19126	2.46e-06	7.81e-05	4.60465
UCHL3	1.30532	7.21282	5.17818	2.59e-06	8.08e-05	4.55858
PTGIS	-1.10447	6.19543	-5.17663	2.6e-06	8.08e-05	4.55311
RTCA	1.26288	6.49584	5.16389	2.73e-06	8.27e-05	4.50831
SELP	-1.09054	7.54037	-5.1597	2.77e-06	8.33e-05	4.49355
PCP4	-2.35892	6.56682	-5.15476	2.82e-06	8.43e-05	4.4762
ZNF835	-1.48772	6.76623	-5.14245	2.96e-06	8.66e-05	4.43294
SPINT1	1.30304	7.92405	5.14151	2.97e-06	8.67e-05	4.42961
MYL9	-2.23781	7.73471	-5.13242	3.07e-06	8.85e-05	4.3977
NQO1	1.19086	8.09524	5.12487	3.16e-06	8.95e-05	4.37124
DDX39A	1.07782	7.41659	5.102	3.44e-06	9.37e-05	4.29108
CD2AP	1.3941	6.43217	5.10014	3.46e-06	9.38e-05	4.28457
CLDN5	-1.01909	7.00523	-5.09213	3.56e-06	9.56e-05	4.25654
DNM1L	1.12128	6.85415	5.08615	3.64e-06	9.73e-05	4.23561
XPOT	1.04819	6.94365	5.08396	3.67e-06	9.78e-05	4.22795
ACTL6A	1.08167	4.50155	5.07724	3.77e-06	9.79e-05	4.20448
LSM7	1.18096	7.62928	5.07711	3.77e-06	9.79e-05	4.20401
ITGA5	-1.1222	8.11726	-5.06943	3.88e-06	9.81e-05	4.17718
PTPLB	1.00252	6.78522	5.06482	3.94e-06	9.94e-05	4.16106
PDIA3	1.07926	8.64539	5.04898	4.18e-06	0.000102738	4.10579
ACTA2	-1.87143	9.17727	-5.04769	4.2e-06	0.000102738	4.1013
RCN2	1.02677	7.26084	5.03621	4.39e-06	0.000104797	4.06128
WAS	-1.02104	8.05072	-5.02069	4.64e-06	0.00010891	4.00725
NUDT11	-1.01064	7.37376	-5.01554	4.73e-06	0.00010957	3.98933
SRPX	-2.14853	7.08382	-5.012	4.8e-06	0.000110096	3.97701
EPOR	-1.46347	7.70434	-5.00666	4.89e-06	0.000111649	3.95845
TTC18	-1.09656	7.10352	-4.99799	5.05e-06	0.000113348	3.92834
TPD52	1.09513	6.53458	4.9834	5.33e-06	0.000116631	3.87768
DENR	1.08578	7.87523	4.97082	5.58e-06	0.000118904	3.83408
RNF122	-1.07812	7.9129	-4.95954	5.82e-06	0.000121473	3.79499
MAP3K19	-1.10787	7.88609	-4.95408	5.94e-06	0.000123524	3.7761
LMO3	-1.11746	6.48797	-4.94729	6.09e-06	0.000125605	3.75261
CITED2	1.05082	6.18297	4.94434	6.15e-06	0.000126147	3.74239
SPON1	-1.09293	6.8466	-4.92759	6.54e-06	0.00013178	3.68452
CCT6A	1.01849	7.26415	4.91533	6.84e-06	0.000135609	3.6422
MXRA7	-1.15726	9.23128	-4.91502	6.85e-06	0.000135609	3.64111
SLC4A4	-1.16084	6.40605	-4.90241	7.18e-06	0.000138865	3.59765
LOC101929550	-1.00975	6.46593	-4.88504	7.65e-06	0.000144294	3.53782
CRISPLD2	-1.56839	8.16494	-4.87967	7.8e-06	0.000145428	3.51937
NET1	1.15829	7.84503	4.87914	7.82e-06	0.000145428	3.51752
NDC1	1.02161	5.08381	4.87882	7.82e-06	0.000145428	3.51643
PFDN2	1.20496	8.19392	4.87549	7.92e-06	0.000146557	3.50498
POGK	1.26327	8.32934	4.86887	8.11e-06	0.000148829	3.48223
ZNF236	-1.20521	6.98904	-4.83367	9.23e-06	0.0001601	3.36147
FSCN3	-1.01409	7.24766	-4.83099	9.32e-06	0.000161332	3.35231
PRB1	-1.00512	7.85434	-4.82193	9.63e-06	0.000164589	3.32128
HRAS	1.01811	6.61483	4.81398	9.91e-06	0.000167643	3.29409
E2F4	-1.02895	8.72431	-4.80789	1.01e-05	0.000168653	3.27327
CXCL12	-1.18295	7.19987	-4.80755	1.01e-05	0.000168653	3.27212
STAC	-1.01703	7.13918	-4.8051	1.02e-05	0.000169445	3.26373
MAP4K3	1.15036	4.93319	4.79955	1.04e-05	0.00017176	3.2448
CCR5	-1.12872	8.19665	-4.79737	1.05e-05	0.000172241	3.23733
HLTF	1.10868	7.271	4.7874	1.09e-05	0.000175155	3.20329
ADRBK1	-1.06881	8.13928	-4.78332	1.11e-05	0.000176186	3.18941
CRYAB	-1.04863	6.76422	-4.77485	1.14e-05	0.000178783	3.16051
TAGLN	-2.22948	8.63308	-4.76816	1.17e-05	0.000180212	3.13773
MAD2L1	1.02758	4.4384	4.75892	1.21e-05	0.000183864	3.10629
FANCL	1.10413	5.63346	4.7455	1.27e-05	0.000188976	3.06065
ZNF165	1.05747	5.10784	4.73542	1.32e-05	0.000193056	3.02643
FAM107A	-1.01425	6.2159	-4.73381	1.33e-05	0.000193389	3.02097
FKBP3	1.05537	6.45964	4.72913	1.35e-05	0.000195639	3.00509
MCUR1	1.114	6.73756	4.72277	1.38e-05	0.000197855	2.98352
GRM6	-1.0093	6.40926	-4.72261	1.38e-05	0.000197855	2.98298
NUSAP1	1.06836	6.82177	4.72176	1.38e-05	0.000197855	2.98009
MOXD1	-1.03299	6.71203	-4.71478	1.42e-05	0.000200984	2.95643
LYPLA1	1.2191	8.03484	4.7091	1.45e-05	0.000202496	2.93718
ERGIC3	1.0111	7.84154	4.70502	1.47e-05	0.000204307	2.92338
ZNF552	-1.09166	6.94794	-4.69107	1.55e-05	0.000209557	2.87619
RCAN2	-1.27723	6.80325	-4.68286	1.59e-05	0.000213767	2.84844
ZFHX3	1.02921	6.42593	4.64311	1.84e-05	0.000235504	2.71444
PDLIM3	-1.2519	6.03932	-4.6361	1.88e-05	0.000239273	2.69088
LPPR4	-1.13073	5.51896	-4.63465	1.89e-05	0.000239389	2.686
CSGALNACT1	-1.34294	6.49249	-4.59541	2.18e-05	0.000256785	2.55435
CCND1	1.2937	7.12887	4.57696	2.33e-05	0.000265801	2.49265
KRT8	1.38631	9.31437	4.57521	2.34e-05	0.000266712	2.48679
CACNG4	-1.03344	8.48599	-4.55576	2.51e-05	0.000279748	2.42188
MAD1L1	1.07643	5.41921	4.5518	2.55e-05	0.000282216	2.40867
PKIG	-1.01164	7.79411	-4.54856	2.58e-05	0.000283479	2.39788
AMIGO2	1.08521	8.25143	4.53863	2.67e-05	0.000290399	2.3648
PTK6	1.05884	6.95734	4.518	2.87e-05	0.000305007	2.29622
NDUFB7	1.00847	5.55005	4.50009	3.06e-05	0.000319044	2.2368
SLC2A10	1.01342	7.12029	4.49848	3.08e-05	0.000320067	2.23147
NRIP1	1.14365	6.93577	4.49545	3.11e-05	0.000321701	2.2214
MREG	1.03413	5.96318	4.48233	3.26e-05	0.000330924	2.178
NT5C2	1.04078	6.40682	4.47683	3.32e-05	0.000334981	2.15979
ISG15	1.36756	8.38912	4.46283	3.49e-05	0.000346012	2.11354
INHBC	-1.02475	6.80685	-4.46086	3.51e-05	0.00034742	2.10705
MAP1B	-1.15812	6.60248	-4.46036	3.52e-05	0.000347766	2.10538
TARS	1.13144	7.20052	4.44518	3.71e-05	0.000360874	2.05532
CEP55	1.02489	5.73071	4.43933	3.79e-05	0.00036558	2.03607
UBE2S	1.36613	7.14587	4.43757	3.81e-05	0.000366722	2.03028
SLMO2	1.00566	4.8413	4.43065	3.91e-05	0.000372902	2.00751
HMGB2	1.35933	7.44432	4.42652	3.97e-05	0.000377206	1.99393
PRDX4	1.11636	8.15617	4.42494	3.99e-05	0.000378738	1.98872
TOP2B	1.00158	7.55006	4.3924	4.47e-05	0.000408244	1.88195
A2M	-1.52944	10.6609	-4.39235	4.47e-05	0.000408244	1.88178
ETFA	1.01702	7.95042	4.39061	4.5e-05	0.00041014	1.87609
OXR1	1.18103	5.16805	4.3749	4.75e-05	0.000426199	1.82469
ERBB3	1.08101	7.29538	4.37236	4.79e-05	0.000428161	1.8164
PERP	1.61439	8.86928	4.32714	5.61e-05	0.000472381	1.66906
TGFB1I1	-1.21839	7.02147	-4.29349	6.31e-05	0.000509027	1.55989
F13A1	-1.07374	7.51989	-4.28822	6.43e-05	0.000513412	1.54284
ATP8B1	1.3255	6.42337	4.28498	6.5e-05	0.000516047	1.53237
PALLD	-1.53069	7.8498	-4.27867	6.64e-05	0.00052512	1.51198
RBM47	1.05342	8.15218	4.25447	7.22e-05	0.000556227	1.43391
C1QBP	1.0984	7.00222	4.2444	7.48e-05	0.000571273	1.40148
DCN	-1.70922	9.4493	-4.24314	7.51e-05	0.000572147	1.39744
CCT2	1.11967	8.48664	4.23896	7.62e-05	0.000576894	1.38398
ASCC2	1.17285	6.82829	4.23345	7.77e-05	0.000584066	1.36629
PRKAR2B	-1.21146	6.6259	-4.18812	9.07e-05	0.000651645	1.22108
MDK	1.10232	7.50063	4.18435	9.19e-05	0.000656736	1.20904
ACKR1	-1.28182	7.5269	-4.18144	9.28e-05	0.000660495	1.19974
CLIC3	1.34089	4.90188	4.18047	9.32e-05	0.000661539	1.19664
KLF5	1.2606	8.21795	4.17432	9.51e-05	0.000670899	1.17704
NR4A3	-1.17872	6.39737	-4.15074	0.000103116	0.000708099	1.10197
TSPAN1	-1.04502	8.21826	-4.14886	0.000103779	0.000710002	1.096
SLC20A1	1.11551	8.88144	4.14449	0.00010534	0.000717478	1.0821
PPP2R5E	1.03667	6.66997	4.13006	0.000110649	0.000743152	1.03632
HSPB8	-1.26164	7.61173	-4.11146	0.000117877	0.000780824	0.977428
UBA3	1.03516	5.91219	4.11041	0.000118297	0.000782164	0.974115
ADH1B	-1.28742	5.98493	-4.07646	0.00013273	0.000843315	0.867021
TXN	1.00609	7.80026	4.07268	0.000134436	0.000850974	0.855148
SMTN	-1.06297	7.22872	-4.06951	0.000135886	0.000857125	0.845173
CST6	1.08812	5.62637	4.06487	0.000138034	0.000865885	0.83059
ABCD3	1.08166	7.949	4.04511	0.000147556	0.000907914	0.768575
E2F8	1.00457	5.07105	4.02195	0.000159521	0.000964208	0.696129
VAMP8	1.13086	8.50074	4.01499	0.000163293	0.000979757	0.674417
FAM129A	-1.16189	6.58026	-4.00516	0.000168774	0.0010021	0.643753
FSCN1	1.01384	6.08365	4.00131	0.000170965	0.00101223	0.631778
TCF21	-1.20959	6.00458	-3.93086	0.000216297	0.0011944	0.413527
EHF	1.32283	5.96064	3.91956	0.000224572	0.00122446	0.37872
PPIB	1.16927	8.59473	3.89412	0.000244321	0.00130436	0.300602
HAT1	1.14274	5.82588	3.89175	0.000246247	0.00131185	0.293329
ANO1	1.1332	4.92852	3.88289	0.000253558	0.00133774	0.266224
CNIH4	1.06127	6.551	3.84124	0.000290848	0.00147971	0.13919
TPM2	-1.33401	6.22395	-3.81681	0.000315108	0.00157261	0.0650709
RAB25	1.23316	8.6511	3.79471	0.000338726	0.00166067	-0.00175873
CYP4F8	1.60684	5.31996	3.75127	0.00039017	0.00185349	-0.132394
ABCA8	-1.42383	5.19821	-3.74298	0.000400794	0.00189036	-0.157199
PLAT	-1.35406	8.65134	-3.72795	0.000420783	0.00196396	-0.202123
KRT19	1.38776	10.4437	3.72758	0.000421292	0.00196561	-0.20324
C7	-1.06003	6.61674	-3.67353	0.000501428	0.00225481	-0.363834
FABP6	1.23085	6.57864	3.67082	0.000505806	0.00226475	-0.371845
EPCAM	1.24011	7.47987	3.63501	0.0005672	0.00247172	-0.477364
TOX3	1.51143	6.02401	3.61452	0.000605472	0.00258288	-0.537461
PTGDS	-1.1695	8.32521	-3.61326	0.000607902	0.00258925	-0.541148
KRT16	1.49331	5.26713	3.60471	0.000624661	0.00264139	-0.566166
ZNF91	1.26611	8.11378	3.58353	0.000668061	0.00277349	-0.627936
STC1	-1.07654	6.56894	-3.54136	0.000763182	0.00306102	-0.75024
BDKRB2	-1.01129	6.77219	-3.52556	0.000802029	0.00318225	-0.795817
ITGB4	1.04963	7.18019	3.48095	0.000922114	0.00355636	-0.923782
TOB1	1.06098	8.07027	3.44794	0.00102179	0.00383583	-1.0178
SLC6A8	1.03468	7.74225	3.41536	0.00113006	0.00414191	-1.10997
ADAMTS1	-1.32758	7.56623	-3.40557	0.00116469	0.00424402	-1.13757
HLA-DPB1	-1.05502	9.30684	-3.40104	0.00118104	0.00428764	-1.15032
CPA3	-1.10769	7.91665	-3.39979	0.0011856	0.00430191	-1.15384
C1S	-1.34297	9.56705	-3.38295	0.00124853	0.00449857	-1.20111
PMP22	-1.28107	8.55215	-3.37384	0.00128389	0.00459825	-1.22662
SERPINF1	-1.05766	8.31258	-3.34417	0.00140572	0.0049512	-1.30938
RGS5	-1.00139	8.37527	-3.34235	0.00141352	0.00497308	-1.31443
FCGBP	-1.08711	7.23148	-3.29817	0.00161637	0.00554069	-1.43668
EEF1A2	1.12904	5.22741	3.29129	0.00165033	0.00562485	-1.45562
RGS2	-1.63444	8.59869	-3.25897	0.001819	0.00606634	-1.54419
CAV1	-1.07821	7.90759	-3.24171	0.00191565	0.00631968	-1.59126
GEM	-1.13097	6.37966	-3.05305	0.00333745	0.00977624	-2.09403
RNF128	1.24123	8.07618	3.04415	0.00342433	0.00997948	-2.11721
CCL20	-1.00183	5.7035	-3.02768	0.00359066	0.0103822	-2.15996
KRT15	1.42908	6.77363	3.0215	0.00365509	0.0105442	-2.17598
SH3GLB2	1.11869	6.22803	2.98779	0.0040254	0.0113642	-2.26283
SERPING1	-1.05759	7.82774	-2.90205	0.0051303	0.013833	-2.48051
FABP5	1.06747	9.79024	2.82628	0.00633399	0.0164248	-2.66889
KRT14	1.71038	5.63508	2.75802	0.00763609	0.0190614	-2.83533
SPP1	1.24127	7.13187	2.73162	0.00820242	0.0202017	-2.89885
C3	-1.00983	9.35106	-2.71126	0.00866541	0.0210813	-2.94754
MT2A	-1.02441	9.98215	-2.7058	0.00879357	0.021351	-2.96054
COL6A2	-1.06448	7.74668	-2.55278	0.0131688	0.0297152	-3.31653
FABP4	-1.31499	8.30442	-2.54073	0.0135859	0.0304269	-3.34386
LUM	-1.26921	8.65289	-2.47051	0.0162627	0.0351537	-3.50104
LY6D	1.24556	7.36574	2.39375	0.0197236	0.041105	-3.66873
FOSB	-1.07435	7.84314	-2.37285	0.0207738	0.0428093	-3.71364

## Sheet: GSE13507
logFC	AveExpr	t	P.Value	adj.P.Val	B
FAM107A	-2.27158	8.71322	-13.8792	2.58323e-32	3.23271e-28	62.6115
MOXD1	-1.95209	8.52426	-13.8755	2.65717e-32	3.23271e-28	62.5838
MFAP4	-3.07115	10.4162	-13.6734	1.24085e-31	9.47834e-28	61.0719
SRPX	-2.6785	9.2196	-13.6435	1.55817e-31	9.47834e-28	60.8485
C4orf31	-1.78853	8.16234	-13.5808	2.51208e-31	1.22248e-27	60.3799
ABCA8	-1.95354	8.7678	-13.3478	1.47961e-30	6.0003e-27	58.64
CFD	-2.3978	11.8205	-12.8847	4.96025e-29	1.72418e-25	55.1935
LPPR4	-1.39349	7.73377	-12.7154	1.78261e-28	5.42181e-25	53.9381
LAMC3	-1.75221	9.92542	-12.5639	5.58348e-28	1.50952e-24	52.8176
FOXF1	-1.99342	9.09492	-12.5214	7.68979e-28	1.87108e-24	52.5035
FGF9	-1.57764	8.04107	-12.397	1.95974e-27	3.97371e-24	51.5854
OLFM1	-1.31171	8.24437	-12.2588	5.53196e-27	1.03223e-23	50.5669
PDGFRA	-1.86623	8.94113	-12.2493	5.93921e-27	1.03223e-23	50.4972
DKFZP586H2123	-1.34375	9.17982	-12.1064	1.73162e-26	2.47846e-23	49.447
COL16A1	-2.15732	10.0106	-12.0802	2.10604e-26	2.8469e-23	49.2549
FLJ21986	-1.9865	9.06195	-11.9991	3.85868e-26	4.81803e-23	48.6607
PID1	-1.00108	7.68514	-11.9956	3.96024e-26	4.81803e-23	48.6352
TCF21	-1.59941	8.45398	-11.902	7.96286e-26	9.2263e-23	47.9497
DCN	-2.24246	10.8101	-11.8839	9.11124e-26	1.0077e-22	47.8175
LOC221091	-1.0806	7.99173	-11.738	2.69621e-25	2.85235e-22	46.7527
OLFML3	-1.40526	8.87157	-11.6946	3.72048e-25	3.77195e-22	46.4367
TMEM119	-1.96403	9.46997	-11.6803	4.13561e-25	3.91343e-22	46.3329
ADAMTS8	-1.75955	8.97257	-11.6755	4.28706e-25	3.91343e-22	46.2976
SPON1	-2.3562	9.57416	-11.6586	4.85954e-25	4.22294e-22	46.1746
MYH11	-3.23253	11.7521	-11.6153	6.69473e-25	5.44209e-22	45.8602
FCER1A	-1.23286	7.86971	-11.615	6.70979e-25	5.44209e-22	45.858
SCARA5	-1.50136	8.37432	-11.5124	1.43305e-24	1.12481e-21	45.1134
PRAC	-2.42019	8.36006	-11.4852	1.75186e-24	1.33207e-21	44.9162
DPT	-1.61618	8.24554	-11.434	2.55715e-24	1.83002e-21	44.5451
VIPR2	-1.01165	7.66973	-11.2898	7.39336e-24	4.99709e-21	43.5033
FGL2	-1.61941	8.58694	-11.2462	1.01821e-23	6.69594e-21	43.1892
FLJ22655	-1.59467	8.11677	-11.2302	1.14527e-23	7.17241e-21	43.0739
DIXDC1	-1.63538	8.40627	-11.2297	1.14961e-23	7.17241e-21	43.0701
COLEC12	-1.33387	8.07429	-11.2114	1.31454e-23	7.99637e-21	42.9386
C2orf32	-1.51185	8.92429	-11.2018	1.41074e-23	8.37221e-21	42.8693
SMOC2	-2.20115	8.86639	-11.1668	1.82297e-23	1.05611e-20	42.6178
PAPPA	-1.04356	8.0636	-11.1504	2.05637e-23	1.16362e-20	42.4995
ITM2A	-1.52099	8.62985	-11.1067	2.83088e-23	1.56547e-20	42.1859
MRGPRF	-2.23736	8.86512	-11.094	3.10634e-23	1.67963e-20	42.0948
C21orf63	-1.41736	9.37194	-11.0902	3.19372e-23	1.68934e-20	42.0676
GLT8D2	-1.21704	8.21103	-11.0752	3.56538e-23	1.83507e-20	41.9596
SPARCL1	-2.39339	10.6081	-11.0731	3.62007e-23	1.83507e-20	41.9446
SLC9A9	-1.13526	8.5095	-11.0475	4.36505e-23	2.16756e-20	41.761
CDH11	-1.79476	9.0456	-11.0349	4.78664e-23	2.29692e-20	41.6706
PLAC9	-2.0241	8.82517	-11.0341	4.81437e-23	2.29692e-20	41.6649
PDGFC	-1.11727	8.3924	-10.9639	8.03113e-23	3.42831e-20	41.1628
TCEAL2	-1.99901	8.38142	-10.9331	1.00571e-22	4.21912e-20	40.9421
ABI3BP	-1.58422	8.48987	-10.9105	1.18523e-22	4.80651e-20	40.781
COX7A1	-1.91579	9.74576	-10.8491	1.85209e-22	6.93307e-20	40.3431
CRISPLD2	-1.67742	10.6533	-10.8393	1.98932e-22	7.33396e-20	40.2729
AMICA1	-1.58154	9.35543	-10.8196	2.29424e-22	8.3039e-20	40.133
OLFML1	-1.04649	8.17742	-10.818	2.32067e-22	8.3039e-20	40.1218
PDGFD	-1.2342	8.57384	-10.7468	3.88946e-22	1.35198e-19	39.6152
SDPR	-1.78691	8.54898	-10.7339	4.26939e-22	1.46314e-19	39.5237
FLNC	-3.00696	10.3788	-10.7162	4.85391e-22	1.64035e-19	39.3979
GHR	-1.31295	8.12246	-10.6804	6.28837e-22	2.06769e-19	39.1439
HSPB6	-2.39442	8.4558	-10.6637	7.09679e-22	2.30239e-19	39.0252
CLEC3B	-1.46208	8.49832	-10.6298	9.06655e-22	2.90273e-19	38.785
ALDH1A1	-2.04295	8.78655	-10.589	1.2168e-21	3.74776e-19	38.4964
ACTG2	-3.0231	12.0966	-10.568	1.4157e-21	4.25271e-19	38.3479
ADAMTS1	-1.71607	10.0262	-10.5421	1.70549e-21	5.06073e-19	38.1652
EMILIN1	-1.50572	8.6138	-10.5395	1.73747e-21	5.09351e-19	38.147
CCND2	-1.98702	10.0804	-10.5234	1.95131e-21	5.58579e-19	38.0331
GNG11	-1.4889	10.0911	-10.516	2.0583e-21	5.82356e-19	37.9808
ACTA2	-2.05017	13.0287	-10.4211	4.06658e-21	1.08734e-18	37.3129
GPR124	-1.3097	9.00121	-10.4003	4.72237e-21	1.24896e-18	37.1663
JAM3	-1.78251	9.7492	-10.3757	5.62967e-21	1.47292e-18	36.9939
PI16	-1.54396	8.07027	-10.3644	6.10462e-21	1.58019e-18	36.9145
STXBP6	-1.03623	7.73185	-10.3327	7.65667e-21	1.94065e-18	36.6923
BIN1	-1.86119	9.80678	-10.2494	1.38789e-20	3.35562e-18	36.109
CLIP3	-1.81893	9.99961	-10.2489	1.39289e-20	3.35562e-18	36.1055
RERG	-1.17018	7.84299	-10.2437	1.44493e-20	3.44687e-18	36.0695
TMOD1	-1.67442	8.09038	-10.2394	1.48982e-20	3.51944e-18	36.0395
CNN1	-2.99067	8.88966	-10.2046	1.90908e-20	4.42397e-18	35.7964
BMP5	-1.04251	7.88045	-10.1815	2.24963e-20	5.16395e-18	35.6354
SLIT2	-1.4852	8.36294	-10.1796	2.28054e-20	5.186e-18	35.622
CYBRD1	-1.77021	9.43538	-10.1616	2.5912e-20	5.83788e-18	35.4968
FHL1	-2.34962	9.23946	-10.105	3.87328e-20	8.49051e-18	35.1026
LUM	-2.39317	10.5366	-10.0202	7.0594e-20	1.49365e-17	34.5141
HSD17B6	-1.53396	7.96993	-10.0055	7.83243e-20	1.62888e-17	34.4122
SEPP1	-1.87172	9.79532	-9.99808	8.25441e-20	1.68778e-17	34.3608
RASL12	-1.79588	9.18226	-9.97391	9.79003e-20	1.96869e-17	34.1935
ENPP2	-1.44599	9.03246	-9.97162	9.94925e-20	1.98431e-17	34.1777
IRF8	-1.2872	8.85537	-9.96408	1.04928e-19	2.05896e-17	34.1256
ESM1	1.66845	8.92802	9.94789	1.17619e-19	2.25346e-17	34.0136
SERPINF1	-1.43439	9.68464	-9.94251	1.22163e-19	2.31819e-17	33.9765
ITGA8	-1.60737	9.39128	-9.93724	1.26786e-19	2.37305e-17	33.94
AXIN2	-1.28675	9.3878	-9.92338	1.39781e-19	2.57663e-17	33.8444
PLA2G4C	-1.43485	9.04004	-9.9132	1.50172e-19	2.72686e-17	33.7741
CXCL12	-1.3507	8.03747	-9.88776	1.79603e-19	3.2133e-17	33.5987
IQGAP3	1.75215	9.86769	9.84503	2.42497e-19	4.30689e-17	33.3043
EDNRA	-1.3597	8.94665	-9.81455	3.00314e-19	5.29511e-17	33.0947
ZEB2	-1.47794	8.74559	-9.77906	3.8508e-19	6.69269e-17	32.851
MAMDC2	-1.66147	8.55813	-9.75	4.71893e-19	8.14334e-17	32.6518
TGFBR2	-1.27088	10.1147	-9.7419	4.99407e-19	8.49761e-17	32.5962
GATM	-1.50384	8.64513	-9.7379	5.13568e-19	8.67788e-17	32.5688
NR2F1	-1.42348	9.73796	-9.72724	5.53277e-19	9.28437e-17	32.4958
TAGLN	-2.00981	12.0909	-9.714	6.069e-19	1.01144e-16	32.4052
GYPC	-1.32963	8.79748	-9.70336	6.53707e-19	1.07473e-16	32.3324
ACOX2	-1.54144	8.40125	-9.69694	6.8362e-19	1.11637e-16	32.2885
PELI2	-1.26257	8.60835	-9.68411	7.47624e-19	1.21163e-16	32.2008
TSHZ3	-1.40866	8.98346	-9.68329	7.51918e-19	1.21163e-16	32.1952
CYP27A1	-1.38223	9.53874	-9.67677	7.86878e-19	1.25963e-16	32.1506
LTBP4	-1.43805	10.6292	-9.66894	8.31048e-19	1.32164e-16	32.0971
DKFZP564O0823	-1.8908	10.2258	-9.65628	9.07653e-19	1.43409e-16	32.0107
TSC22D1	-1.11043	10.5112	-9.64589	9.75782e-19	1.53179e-16	31.9398
CD48	-1.14034	8.14168	-9.62903	1.09727e-18	1.71146e-16	31.8248
PALLD	-1.96916	10.9356	-9.61719	1.19149e-18	1.8349e-16	31.744
SGCE	-1.62844	9.14113	-9.60557	1.29176e-18	1.97679e-16	31.6649
ANTXR2	-1.69184	9.80619	-9.58651	1.47465e-18	2.22453e-16	31.5351
EGR2	-1.63861	8.3374	-9.57448	1.60309e-18	2.39303e-16	31.4533
PDLIM3	-2.12778	8.83877	-9.55204	1.87313e-18	2.76224e-16	31.3007
PGM5	-2.4225	9.09946	-9.55033	1.8955e-18	2.77839e-16	31.2891
LHFP	-1.42276	9.23082	-9.53825	2.06113e-18	2.95009e-16	31.207
FNBP1	-1.29155	11.4155	-9.53316	2.13512e-18	3.03811e-16	31.1724
C1S	-1.57939	9.39405	-9.51381	2.44125e-18	3.39553e-16	31.0412
ZNF521	-1.15453	8.61759	-9.51376	2.44212e-18	3.39553e-16	31.0408
RNASE4	-1.19568	8.84351	-9.50822	2.53766e-18	3.50832e-16	31.0032
ROR2	-1.47068	8.51306	-9.50511	2.59275e-18	3.56423e-16	30.9822
MTP18	1.00622	10.33	9.5033	2.62545e-18	3.5889e-16	30.9699
C2orf40	-2.01934	8.10298	-9.50099	2.66783e-18	3.62646e-16	30.9542
RGL1	-1.09812	10.375	-9.49681	2.74605e-18	3.71205e-16	30.9259
PTGS1	-2.36555	9.27608	-9.47757	3.13694e-18	4.21702e-16	30.7955
GNG7	-1.18261	8.36355	-9.47461	3.20161e-18	4.2803e-16	30.7755
PAM	-1.25014	9.88524	-9.43867	4.10353e-18	5.36812e-16	30.5323
MGC24103	-1.67504	8.80298	-9.41106	4.96401e-18	6.45905e-16	30.3458
HLA-DPA1	-1.8331	11.0507	-9.40343	5.23198e-18	6.73569e-16	30.2943
STON1	-1.49489	8.26109	-9.40127	5.31062e-18	6.76534e-16	30.2797
EBI2	-1.2729	8.09676	-9.39942	5.37856e-18	6.81621e-16	30.2672
AEBP1	-1.81312	10.2114	-9.37665	6.29152e-18	7.89099e-16	30.1137
GATA5	-1.11269	7.62893	-9.36415	6.85611e-18	8.55502e-16	30.0295
CYP1B1	-1.72512	8.55618	-9.34343	7.90546e-18	9.61779e-16	29.89
CRYAB	-2.13958	9.25567	-9.32228	9.14118e-18	1.10658e-15	29.7477
NBEA	-1.24092	8.22667	-9.31625	9.52792e-18	1.14769e-15	29.7071
KCNMB1	-2.00993	8.60221	-9.29796	1.08013e-17	1.28204e-15	29.5842
SELM	-1.769	10.3917	-9.29606	1.09424e-17	1.29248e-15	29.5715
MYLK	-2.11582	8.64941	-9.29324	1.11564e-17	1.31139e-15	29.5525
GSN	-1.12401	9.06241	-9.29036	1.13787e-17	1.31841e-15	29.5332
DOCK2	-1.25019	8.49122	-9.25868	1.41352e-17	1.59971e-15	29.3207
DPYSL2	-1.39223	11.1249	-9.24903	1.51002e-17	1.70101e-15	29.2561
VIM	-1.70978	11.7414	-9.24558	1.546e-17	1.73351e-15	29.233
ALDH2	-1.51951	9.61633	-9.24113	1.59379e-17	1.7789e-15	29.2032
TNC	-1.64768	8.77288	-9.23697	1.63979e-17	1.81727e-15	29.1753
CDC20	1.97619	10.6626	9.23653	1.64476e-17	1.81727e-15	29.1723
SORBS1	-1.94105	9.48837	-9.22161	1.82118e-17	1.97825e-15	29.0725
EMP3	-1.54074	9.7394	-9.19946	2.11856e-17	2.26092e-15	28.9244
KIAA1644	-1.10441	7.86821	-9.17323	2.53341e-17	2.63621e-15	28.7493
APCDD1	-1.26238	9.92774	-9.17313	2.53523e-17	2.63621e-15	28.7486
KIAA0367	-2.27996	8.49863	-9.13793	3.22188e-17	3.2939e-15	28.5138
SORBS2	-1.18157	8.49989	-9.13662	3.25067e-17	3.29576e-15	28.5051
PDE4D	-1.07924	8.15527	-9.12121	3.60969e-17	3.62938e-15	28.4025
ETV4	1.23799	8.97394	9.11709	3.71218e-17	3.70665e-15	28.3751
COL6A1	-1.73197	11.0457	-9.11662	3.72413e-17	3.70665e-15	28.372
COL6A2	-1.52881	9.35295	-9.11186	3.84665e-17	3.77862e-15	28.3403
C7	-1.91755	8.22022	-9.09269	4.38139e-17	4.26319e-15	28.2128
MEG3	-1.42004	8.50383	-9.09214	4.39775e-17	4.26319e-15	28.2092
PMP22	-1.66508	9.68093	-9.08663	4.56527e-17	4.3906e-15	28.1726
GPR177	-1.03077	9.03163	-9.08152	4.72646e-17	4.52772e-15	28.1386
CALD1	-2.12266	10.7423	-9.06822	5.17259e-17	4.91638e-15	28.0503
ATP1A2	-1.85614	8.28844	-9.06421	5.31495e-17	5.03204e-15	28.0237
FZD7	-1.00997	8.00099	-9.04739	5.95648e-17	5.61756e-15	27.9121
PTGIS	-1.88021	8.67029	-9.0419	6.18216e-17	5.80789e-15	27.8757
LMOD1	-1.68348	8.29555	-9.02427	6.96539e-17	6.49356e-15	27.7589
BOC	-1.24483	8.36981	-9.02103	7.12014e-17	6.58734e-15	27.7374
DDR2	-1.16824	8.71134	-9.01822	7.25641e-17	6.66276e-15	27.7188
PRICKLE2	-1.27275	9.88266	-9.00877	7.73517e-17	7.05381e-15	27.6563
MSRB3	-1.66553	8.26263	-9.00867	7.74028e-17	7.05381e-15	27.6556
ALOX5AP	-1.48917	10.0308	-8.97018	1.00375e-16	8.94625e-15	27.4012
DES	-2.7369	8.69853	-8.94723	1.17171e-16	1.04051e-14	27.2497
GAS6	-1.39417	9.98176	-8.92736	1.33952e-16	1.1767e-14	27.1187
IL7R	-1.19324	8.63148	-8.91573	1.44857e-16	1.26786e-14	27.0421
A2M	-1.48554	12.5352	-8.90597	1.54684e-16	1.34902e-14	26.9778
KLF9	-1.59222	10.1011	-8.90316	1.5763e-16	1.36981e-14	26.9594
TGFB3	-1.49838	9.18464	-8.89964	1.61404e-16	1.39265e-14	26.9362
PAFAH1B3	1.10449	10.1061	8.89409	1.67536e-16	1.43538e-14	26.8997
TTK	1.48779	8.95107	8.89325	1.68487e-16	1.43846e-14	26.8942
RGS1	-1.98041	9.20206	-8.88917	1.73167e-16	1.46302e-14	26.8674
STOM	-1.11358	11.0166	-8.87165	1.94779e-16	1.62864e-14	26.7522
SPARC	-1.35436	10.83	-8.85812	2.13297e-16	1.75423e-14	26.6633
C10orf56	-1.208	9.35396	-8.85653	2.15577e-16	1.76613e-14	26.6529
RGS2	-1.91506	9.446	-8.85195	2.22294e-16	1.80899e-14	26.6229
DMN	-2.16831	9.18241	-8.84889	2.26911e-16	1.8404e-14	26.6028
HIG2	1.12997	10.0792	8.83885	2.42692e-16	1.94891e-14	26.537
HLA-DQA1	-1.78684	9.85558	-8.83824	2.43689e-16	1.95047e-14	26.533
CD2	-1.21645	8.71687	-8.8332	2.52055e-16	2.01082e-14	26.4999
IGJ	-2.34164	9.35925	-8.82071	2.74038e-16	2.17195e-14	26.4181
SYNPO2	-1.31097	8.24307	-8.8118	2.90874e-16	2.2979e-14	26.3597
ARHGAP9	-1.04157	8.6251	-8.80379	3.06881e-16	2.40098e-14	26.3073
ANKRD25	-1.36134	10.0489	-8.79032	3.35791e-16	2.61037e-14	26.2192
TIMP2	-1.38425	9.94339	-8.78756	3.42051e-16	2.64888e-14	26.2011
PRKCB1	-1.08296	8.28217	-8.78718	3.42922e-16	2.64888e-14	26.1986
HOOK1	1.1018	10.1632	8.75616	4.21809e-16	3.21738e-14	25.996
PCP4	-2.4854	8.98265	-8.75154	4.34998e-16	3.28707e-14	25.9659
PDK4	-1.70152	9.12281	-8.73153	4.97042e-16	3.72124e-14	25.8354
LOC730456	-1.1247	8.34199	-8.72769	5.09936e-16	3.80606e-14	25.8103
COL1A2	-1.66341	11.3654	-8.71037	5.7224e-16	4.23214e-14	25.6976
TPM2	-1.73702	12.0346	-8.70379	5.97842e-16	4.40809e-14	25.6547
WFDC1	-1.33386	9.47842	-8.69318	6.41538e-16	4.70178e-14	25.5857
CENTB1	-1.16047	8.47595	-8.68986	6.55851e-16	4.79225e-14	25.5641
MAOB	-1.27067	8.2139	-8.67643	7.17021e-16	5.20793e-14	25.4769
FASN	1.03449	11.6415	8.65742	8.13456e-16	5.89078e-14	25.3534
TBC1D10C	-1.17865	8.82596	-8.64884	8.61041e-16	6.19847e-14	25.2978
FXYD6	-1.60619	8.10913	-8.64382	8.90204e-16	6.37072e-14	25.2652
PLSCR4	-1.12544	8.70835	-8.61834	1.05384e-15	7.43246e-14	25.1001
JAZF1	-1.21637	8.40306	-8.61257	1.09483e-15	7.69922e-14	25.0628
PTGDS	-1.57816	8.34097	-8.60705	1.13554e-15	7.96252e-14	25.0271
ACTC1	-2.69004	8.64132	-8.60518	1.14966e-15	7.99246e-14	25.015
ISL1	-1.73587	8.29866	-8.57313	1.42086e-15	9.73866e-14	24.8078
C17orf53	1.00017	8.96653	8.55254	1.62753e-15	1.10928e-13	24.6749
TCF4	-1.04147	9.9116	-8.54674	1.69101e-15	1.14612e-13	24.6375
ZAK	-1.39996	8.99048	-8.54374	1.72477e-15	1.16575e-13	24.6182
RARRES2	-1.31129	9.63911	-8.54125	1.75331e-15	1.18176e-13	24.6021
C9orf19	-1.39158	10.2958	-8.52556	1.94419e-15	1.29962e-13	24.501
HLA-DRB4	-1.58	10.3628	-8.52004	2.01613e-15	1.33669e-13	24.4655
TPX2	1.45713	9.23662	8.51619	2.06776e-15	1.36349e-13	24.4408
STAB1	-1.13042	10.2848	-8.50456	2.23226e-15	1.46402e-13	24.3659
C6orf189	-1.09424	9.19939	-8.49769	2.33526e-15	1.52746e-13	24.3218
MS4A6A	-1.13457	9.10567	-8.49453	2.38429e-15	1.54706e-13	24.3015
PRICKLE1	-1.25004	9.36182	-8.47914	2.63787e-15	1.70251e-13	24.2026
MAG1	-1.00112	8.54106	-8.46593	2.87673e-15	1.84202e-13	24.1178
SH3GL2	-1.75304	8.58861	-8.46231	2.94582e-15	1.88102e-13	24.0946
RNF150	-1.4988	9.27037	-8.45015	3.19042e-15	2.02688e-13	24.0166
DKK3	-1.112	9.92913	-8.42863	3.67319e-15	2.29759e-13	23.8788
CENPF	1.35236	8.82445	8.42413	3.78314e-15	2.36029e-13	23.85
P2RX1	-1.82312	8.36648	-8.40922	4.17046e-15	2.57645e-13	23.7547
ALDH1A3	-1.65928	9.83604	-8.40917	4.17196e-15	2.57645e-13	23.7543
DKFZp762E1312	1.09397	8.80595	8.39821	4.48182e-15	2.75383e-13	23.6843
FILIP1L	-1.46832	8.59248	-8.3916	4.67931e-15	2.86793e-13	23.6421
NUSAP1	1.52814	9.9499	8.38302	4.94896e-15	2.99518e-13	23.5873
DACT3	-1.58413	8.7088	-8.38266	4.96079e-15	2.99518e-13	23.585
PTRF	-1.54988	12.358	-8.37664	5.15942e-15	3.09973e-13	23.5466
AURKB	1.25159	9.26227	8.36057	5.72929e-15	3.43362e-13	23.4442
CPVL	-1.07252	8.70047	-8.3532	6.01118e-15	3.56742e-13	23.3972
GSTM5	-1.00212	7.75097	-8.33767	6.65123e-15	3.90912e-13	23.2983
FLJ31951	-1.0079	9.42795	-8.32529	7.20883e-15	4.20021e-13	23.2196
COL5A1	-1.3273	10.7234	-8.31502	7.70678e-15	4.45419e-13	23.1543
PLA2G4A	-1.11014	9.20742	-8.31404	7.75607e-15	4.47205e-13	23.1481
GINS2	1.24518	9.36608	8.30973	7.97615e-15	4.57725e-13	23.1207
KIF20A	1.38434	8.75936	8.30813	8.05981e-15	4.61438e-13	23.1105
KLF2	-1.15199	11.9405	-8.28323	9.47384e-15	5.36087e-13	22.9525
SH3BGRL	-1.26477	11.1477	-8.28132	9.5921e-15	5.39019e-13	22.9404
CDT1	1.29195	8.67265	8.26001	1.10124e-14	6.13166e-13	22.8054
HLA-DRA	-1.719	11.796	-8.23698	1.27835e-14	7.00557e-13	22.6596
KIF2C	1.15826	8.63181	8.22595	1.37277e-14	7.47251e-13	22.59
RBPMS2	-1.91339	10.1919	-8.22461	1.38472e-14	7.48733e-13	22.5815
TSPYL1	-1.03476	11.0084	-8.22373	1.39268e-14	7.49691e-13	22.5759
PODXL2	1.31199	9.89324	8.20631	1.5585e-14	8.29791e-13	22.4659
TPM1	-1.76321	9.96096	-8.20398	1.58215e-14	8.40544e-13	22.4512
AXL	-1.08743	9.77984	-8.1921	1.70818e-14	8.95764e-13	22.3763
RAD54L	1.0838	8.55625	8.1734	1.92692e-14	1.00398e-12	22.2586
COL15A1	-1.17872	8.88639	-8.16623	2.0181e-14	1.03815e-12	22.2134
OSBPL10	-1.27967	9.6517	-8.16165	2.07846e-14	1.0647e-12	22.1846
GNG10	-1.0462	9.29884	-8.15626	2.15178e-14	1.09305e-12	22.1507
MAPRE2	-1.10748	9.71675	-8.13925	2.40058e-14	1.20435e-12	22.0438
DARC	-1.50377	8.68059	-8.13431	2.47796e-14	1.23806e-12	22.0128
NDN	-1.25728	9.87091	-8.13036	2.54163e-14	1.26468e-12	21.988
SBK1	1.15814	8.5633	8.11415	2.82058e-14	1.38928e-12	21.8862
C9orf140	1.17472	8.94024	8.11107	2.87688e-14	1.41129e-12	21.8669
UBE2C	1.53769	9.30288	8.09572	3.17443e-14	1.54182e-12	21.7708
DACT1	-1.05382	8.27461	-8.07628	3.59523e-14	1.71528e-12	21.6492
PLEKHC1	-1.48037	10.7224	-8.05711	4.06431e-14	1.91653e-12	21.5293
CCL19	-1.41878	8.26133	-8.05269	4.181e-14	1.96016e-12	21.5017
DTL	1.10665	8.99903	8.03774	4.59974e-14	2.13183e-12	21.4084
PAQR4	1.0624	9.33332	8.03389	4.71419e-14	2.17246e-12	21.3844
AP1S2	-1.11492	9.16349	-8.02209	5.08296e-14	2.33356e-12	21.3109
BTF3	-1.00301	10.5845	-8.01535	5.30637e-14	2.42241e-12	21.2688
CASQ2	-1.81432	7.99235	-8.00395	5.70618e-14	2.59035e-12	21.1979
CSF1R	-1.1376	10.4382	-7.97989	6.65037e-14	2.98555e-12	21.0483
ACACB	-1.26477	10.4119	-7.92793	9.2497e-14	4.01899e-12	20.7261
TROAP	1.15456	8.48872	7.9272	9.29264e-14	4.03045e-12	20.7216
CD6	-1.11993	8.59767	-7.90379	1.07772e-13	4.60054e-12	20.5769
PDE7B	-1.13395	9.59825	-7.90095	1.09728e-13	4.66766e-12	20.5593
CTGF	-1.94392	10.8502	-7.89923	1.10927e-13	4.70223e-12	20.5487
BNC2	-1.00949	7.84689	-7.88306	1.22865e-13	5.17223e-12	20.4489
PRDM8	-1.10125	8.35577	-7.87747	1.27283e-13	5.3214e-12	20.4144
NCAPG	1.27654	8.93276	7.8748	1.29447e-13	5.40256e-12	20.3979
TGFBI	-1.2488	11.8809	-7.86859	1.34622e-13	5.60895e-12	20.3596
SGCA	-1.14393	7.82522	-7.86767	1.35407e-13	5.62241e-12	20.354
CKAP2L	1.12442	8.50199	7.86575	1.3705e-13	5.68092e-12	20.3422
ASPM	1.39299	8.79083	7.83763	1.63636e-13	6.69177e-12	20.1691
COL6A3	-1.4037	11.4	-7.83524	1.6612e-13	6.77057e-12	20.1544
PRC1	1.28753	9.6752	7.78076	2.33949e-13	9.15185e-12	19.8201
RGS5	-1.41645	9.243	-7.77816	2.37793e-13	9.27239e-12	19.8042
CAV1	-1.30136	8.97759	-7.77001	2.50258e-13	9.71178e-12	19.7544
LITAF	-1.06182	12.1017	-7.76464	2.5882e-13	1.00121e-11	19.7215
TOP2A	1.68602	9.95998	7.75655	2.7227e-13	1.0499e-11	19.6721
DOCK11	-1.02095	8.44665	-7.75605	2.73121e-13	1.05152e-11	19.669
SRGN	-1.39384	10.078	-7.75356	2.77419e-13	1.06302e-11	19.6538
LOC284837	1.10754	9.21889	7.72724	3.27056e-13	1.23379e-11	19.4931
SPAG5	1.02494	9.34373	7.70068	3.86052e-13	1.42194e-11	19.3313
DPYSL3	-1.74634	10.8829	-7.70058	3.86283e-13	1.42194e-11	19.3307
PCOLCE2	-1.18191	8.00724	-7.69613	3.9714e-13	1.45311e-11	19.3037
TNFAIP8L3	-1.03261	8.22368	-7.68447	4.27073e-13	1.54785e-11	19.2328
AURKA	1.25632	9.42188	7.68333	4.30124e-13	1.55374e-11	19.2258
PRRT2	-1.27214	9.67079	-7.68297	4.31084e-13	1.55395e-11	19.2236
CA9	1.42335	8.48174	7.66756	4.74485e-13	1.70003e-11	19.13
WIPF1	-1.13907	9.67185	-7.66723	4.75458e-13	1.70003e-11	19.128
HDC	-1.15019	8.22466	-7.65145	5.24475e-13	1.86028e-11	19.0323
CTSK	-1.03986	10.0458	-7.63716	5.73132e-13	2.00654e-11	18.9457
MYL9	-1.7008	9.55495	-7.6305	5.97347e-13	2.08531e-11	18.9054
AQP1	-1.06518	10.2906	-7.61671	6.50679e-13	2.24572e-11	18.8219
TK1	1.24344	9.0158	7.61218	6.69168e-13	2.2965e-11	18.7946
CDCA3	1.03479	8.31941	7.60166	7.14223e-13	2.4408e-11	18.731
SNORD33	1.39589	9.20687	7.58374	7.97952e-13	2.67435e-11	18.6229
ZBTB16	-1.2971	8.6704	-7.58083	8.12434e-13	2.71914e-11	18.6053
EPB41L3	-1.39217	10.4615	-7.57973	8.17977e-13	2.73393e-11	18.5987
CPE	-1.15641	9.04318	-7.57727	8.30522e-13	2.76447e-11	18.5839
CDCA5	1.39245	9.41383	7.576	8.37084e-13	2.7825e-11	18.5762
MGP	-1.75853	10.9267	-7.56844	8.77096e-13	2.89675e-11	18.5306
TRIM22	-1.10411	9.17218	-7.51216	1.24066e-12	3.93581e-11	18.1924
EOMES	-1.02588	8.56588	-7.5067	1.28304e-12	4.05967e-11	18.1597
EGR1	-1.69185	11.3473	-7.49007	1.42099e-12	4.46135e-11	18.0601
ANGPTL2	-1.23313	9.34463	-7.48957	1.42535e-12	4.46929e-11	18.0571
HOXA13	-1.14299	8.77233	-7.45727	1.73744e-12	5.33781e-11	17.864
EPDR1	-1.29942	9.36858	-7.43881	1.9452e-12	5.90158e-11	17.7539
PFKFB4	1.06641	10.4501	7.43756	1.96018e-12	5.93961e-11	17.7464
CAV2	-1.01721	8.84951	-7.4152	2.24697e-12	6.70016e-11	17.6133
FLJ21438	-1.03825	9.8235	-7.36791	2.99713e-12	8.74138e-11	17.3325
WNT5A	-1.46385	9.88722	-7.3616	3.11422e-12	9.0316e-11	17.2952
CSRP1	-1.23997	12.4589	-7.34892	3.36369e-12	9.68584e-11	17.2201
UHRF1	1.30467	9.49604	7.34726	3.39772e-12	9.76071e-11	17.2102
CPXM2	-1.38835	8.64843	-7.33779	3.59872e-12	1.02654e-10	17.1542
RPESP	-1.60654	9.22428	-7.33062	3.75859e-12	1.06714e-10	17.1119
TRIP13	1.21975	8.9521	7.32177	3.96546e-12	1.12195e-10	17.0597
LOC401115	1.05317	12.6603	7.30115	4.49269e-12	1.25363e-10	16.938
MYOM1	-1.51949	9.20545	-7.28497	4.95401e-12	1.3729e-10	16.8428
FLJ35258	-1.1128	8.37075	-7.27334	5.31431e-12	1.45453e-10	16.7744
IGFBP5	-1.85815	11.9657	-7.25457	5.95128e-12	1.61043e-10	16.6641
ADH1A	-1.76953	9.65366	-7.24469	6.31599e-12	1.69625e-10	16.6061
CELSR3	1.34769	9.53156	7.2426	6.39602e-12	1.71396e-10	16.5939
HLA-DMB	-1.06561	11.491	-7.23557	6.67207e-12	1.7801e-10	16.5527
PLS3	-1.01041	9.91413	-7.22825	6.97257e-12	1.85013e-10	16.5098
PTPLA	-1.00358	8.57972	-7.21873	7.38284e-12	1.95159e-10	16.4541
C8orf4	-1.60791	10.1177	-7.21716	7.45273e-12	1.96468e-10	16.4449
ASF1B	1.13539	8.79484	7.21274	7.65339e-12	2.01321e-10	16.419
DSCR6	1.0036	9.39386	7.21188	7.69277e-12	2.02139e-10	16.414
C19orf46	1.12481	9.1575	7.2021	8.15813e-12	2.13445e-10	16.3568
MAP1B	-1.07756	8.55282	-7.18251	9.17401e-12	2.38231e-10	16.2425
CDC14B	1.03816	12.2408	7.18199	9.20297e-12	2.38728e-10	16.2395
HLA-DRB3	-1.36689	9.80469	-7.18017	9.30348e-12	2.40822e-10	16.2289
MFAP5	-1.06676	7.66733	-7.17959	9.33606e-12	2.41408e-10	16.2255
CCL5	-1.03319	8.82358	-7.17261	9.73448e-12	2.5091e-10	16.1848
E2F2	1.226	9.15553	7.15668	1.07068e-11	2.73654e-10	16.0921
NFIA	-1.0339	9.79268	-7.15122	1.10619e-11	2.81253e-10	16.0603
SLC6A8	1.09814	9.7816	7.13396	1.22622e-11	3.08546e-10	15.96
POLQ	1.0404	8.71821	7.13342	1.23017e-11	3.09221e-10	15.9568
C20orf46	1.31734	9.99203	7.10483	1.45855e-11	3.61768e-10	15.791
CCNB2	1.34582	9.31534	7.09016	1.5915e-11	3.91551e-10	15.7061
IGFBP6	-1.24375	9.70331	-7.0831	1.65963e-11	4.06669e-10	15.6653
FLNA	-1.29457	10.0368	-7.05788	1.92744e-11	4.67116e-10	15.5197
SFRP2	-1.44232	8.03175	-7.05742	1.93274e-11	4.67468e-10	15.517
FOS	-1.60877	11.9693	-7.04217	2.11534e-11	5.08602e-10	15.4291
CEP55	1.14343	8.6896	7.04147	2.12415e-11	5.10217e-10	15.4251
LIMS2	-1.08143	8.62311	-6.99157	2.85175e-11	6.61475e-10	15.1384
CCL2	-1.33508	9.15733	-6.98885	2.89778e-11	6.70874e-10	15.1228
NFIX	-1.09835	10.4764	-6.97583	3.12864e-11	7.18849e-10	15.0482
FLJ45803	-1.07326	8.74652	-6.93235	4.0385e-11	9.04832e-10	14.7999
IGSF9	1.04586	9.31333	6.92449	4.2289e-11	9.42286e-10	14.7551
DUSP1	-1.71654	11.6208	-6.9231	4.26337e-11	9.49098e-10	14.7472
TGFB1I1	-1.09529	9.29291	-6.92099	4.31626e-11	9.59116e-10	14.7352
PPP1R14A	-1.19675	10.0283	-6.88224	5.41315e-11	1.17078e-09	14.5149
CTSG	-1.00021	8.05868	-6.87864	5.52828e-11	1.19144e-09	14.4944
CX3CL1	-1.1862	9.97519	-6.87745	5.5665e-11	1.19862e-09	14.4877
C1QA	-1.2414	10.6567	-6.87699	5.58153e-11	1.20079e-09	14.4851
PLEK	-1.00505	8.84112	-6.87266	5.72427e-11	1.22933e-09	14.4606
ZFP36	-1.15989	12.1331	-6.87232	5.73577e-11	1.23071e-09	14.4586
GAS1	-1.1447	7.90912	-6.86863	5.86029e-11	1.25522e-09	14.4377
B2M	-1.08863	13.887	-6.85936	6.18533e-11	1.31328e-09	14.3852
SERPINE2	-1.45702	10.1672	-6.82242	7.66675e-11	1.59578e-09	14.1764
LOC440160	1.31289	9.47963	6.80827	8.32226e-11	1.71173e-09	14.0967
C1orf24	-1.48723	10.292	-6.79524	8.97434e-11	1.83653e-09	14.0233
CAP2	-1.05649	9.25886	-6.76384	1.07595e-10	2.16007e-09	13.847
LOC731247	-1.00036	8.6185	-6.70204	1.53545e-10	2.97931e-09	13.5014
RBP1	-1.195	9.66544	-6.68735	1.67036e-10	3.22053e-09	13.4195
CGNL1	-1.2097	9.62524	-6.67832	1.75895e-10	3.38064e-09	13.3693
THBS2	-1.48212	11.0898	-6.67507	1.79193e-10	3.43318e-09	13.3513
ITGB2	-1.06322	10.5727	-6.67029	1.84162e-10	3.5173e-09	13.3247
FBLN2	-1.00216	8.91811	-6.65393	2.02211e-10	3.81114e-09	13.2339
PRDX3	-1.01469	10.8372	-6.64302	2.15203e-10	4.01867e-09	13.1734
TYROBP	-1.05336	9.96321	-6.639	2.202e-10	4.10254e-09	13.1511
PRKCDBP	-1.0849	9.53963	-6.62348	2.40557e-10	4.44999e-09	13.0652
TACC3	1.13127	9.61092	6.612	2.56798e-10	4.70866e-09	13.0018
APOD	-1.41812	9.5435	-6.58579	2.98017e-10	5.36342e-09	12.8572
RASD1	-1.20174	9.17083	-6.5729	3.20619e-10	5.70688e-09	12.7862
HOXA9	-1.04572	8.85177	-6.5327	4.02446e-10	7.01958e-09	12.5655
C6orf105	-1.0731	8.84001	-6.49826	4.88609e-10	8.38423e-09	12.3772
WDR72	1.72979	10.2928	6.49718	4.91596e-10	8.42954e-09	12.3713
NEXN	-1.09652	9.04634	-6.49087	5.09344e-10	8.68149e-09	12.3369
GPX3	-1.16865	10.3911	-6.4882	5.17047e-10	8.77321e-09	12.3223
DKK1	-1.42979	9.18691	-6.46474	5.89787e-10	9.82251e-09	12.1946
PODN	-1.02473	9.47834	-6.45884	6.09618e-10	1.01251e-08	12.1625
LOC440030	1.27137	9.05802	6.41633	7.73144e-10	1.25269e-08	11.9319
LTB4DH	-1.0917	11.0678	-6.39872	8.52842e-10	1.37154e-08	11.8368
RGS11	-1.14389	9.01098	-6.38237	9.34025e-10	1.4854e-08	11.7486
TUBB6	-1.06976	8.99692	-6.36959	1.00277e-09	1.58541e-08	11.6797
LOC387763	-1.29724	9.41474	-6.34098	1.17508e-09	1.8293e-08	11.5259
FOSB	-1.98341	10.4131	-6.29463	1.51774e-09	2.30666e-08	11.2778
SMTN	-1.27366	9.63791	-6.2422	2.02418e-09	2.96165e-08	10.9988
PROM1	-1.21051	9.33515	-6.2265	2.20578e-09	3.18522e-08	10.9155
COL3A1	-1.10121	11.4161	-6.22448	2.23031e-09	3.21682e-08	10.9048
LGALS4	-1.29092	9.41923	-6.20864	2.43188e-09	3.47257e-08	10.821
AGR3	-1.19537	8.04798	-6.20773	2.44389e-09	3.48767e-08	10.8162
PIGR	-1.5018	9.28646	-6.17891	2.8595e-09	3.96678e-08	10.6641
ISG15	1.085	12.1296	6.16587	3.06948e-09	4.23874e-08	10.5954
FLJ39632	1.28628	8.81739	6.15439	3.26676e-09	4.46806e-08	10.5351
MATN2	-1.15081	9.71699	-6.13699	3.58991e-09	4.85276e-08	10.4438
SERPINA3	-1.47563	9.07749	-6.12403	3.85062e-09	5.17105e-08	10.3759
PRSS8	1.11744	10.3877	6.0696	5.16388e-09	6.76252e-08	10.0918
REEP1	-1.08581	8.64191	-6.06134	5.39793e-09	7.0199e-08	10.0489
ANXA1	-1.24581	11.7475	-5.97994	8.34054e-09	1.03701e-07	9.62797
LOC652493	-1.61914	9.35417	-5.9743	8.59436e-09	1.06427e-07	9.59898
GJA1	-1.06232	10.5148	-5.95647	9.44814e-09	1.15529e-07	9.50739
HSPB8	-1.40782	9.69154	-5.94689	9.94029e-09	1.20449e-07	9.45829
MXRA5	-1.06481	11.8459	-5.94605	9.98484e-09	1.20751e-07	9.45396
CACNA1H	-1.1205	8.87046	-5.93105	1.08099e-08	1.29953e-07	9.3772
APEG1	-1.24725	8.93195	-5.90451	1.24372e-08	1.46619e-07	9.24164
C1QB	-1.0155	10.0276	-5.83496	1.79214e-08	2.02444e-07	8.88864
LOC647154	1.04152	8.46325	5.83179	1.82203e-08	2.05248e-07	8.87266
PLAT	-1.25003	10.783	-5.81263	2.01381e-08	2.24771e-07	8.77599
GFPT2	-1.00789	8.17987	-5.80642	2.08018e-08	2.31436e-07	8.74467
LOC647450	-1.42509	9.18354	-5.79298	2.23099e-08	2.46411e-07	8.67708
CYR61	-1.26087	9.55076	-5.79256	2.23582e-08	2.46833e-07	8.67499
TNNT3	-1.18086	8.99048	-5.76919	2.52459e-08	2.75457e-07	8.5577
LGALS1	-1.03416	12.7233	-5.76216	2.61843e-08	2.84808e-07	8.52246
ITGA5	-1.18865	10.3853	-5.75124	2.77079e-08	2.9924e-07	8.46786
IGFBP2	-1.13267	10.7239	-5.72893	3.10965e-08	3.32589e-07	8.35649
CALML3	1.29483	8.96059	5.69575	3.68969e-08	3.88144e-07	8.19144
CLCA4	-1.57711	10.7944	-5.69052	3.79025e-08	3.98033e-07	8.16549
CKB	-1.12939	10.9805	-5.66868	4.23988e-08	4.40875e-07	8.05734
SFRP1	-1.09648	8.16324	-5.6509	4.64393e-08	4.77381e-07	7.96954
UPK3A	-1.23984	9.66068	-5.62296	5.35601e-08	5.42332e-07	7.83196
LOC652694	-1.31531	8.878	-5.50346	9.80395e-08	9.39912e-07	7.24933
RARRES3	-1.07239	11.0447	-5.47248	1.14498e-07	1.08193e-06	7.09988
PEG3	-1.05911	9.28683	-5.45359	1.25822e-07	1.17434e-06	7.00908
LOC642113	-1.4736	8.98352	-5.45137	1.27223e-07	1.18605e-06	6.99843
SCUBE2	-1.14089	10.3901	-5.38545	1.76481e-07	1.58983e-06	6.68348
SCN11A	-1.13666	7.95448	-5.37082	1.89703e-07	1.69389e-06	6.61399
MMP7	-1.43207	9.93864	-5.33765	2.2335e-07	1.9591e-06	6.45696
DEFB1	-1.05079	9.48101	-5.02559	1.00075e-06	7.43745e-06	5.01747
GPNMB	-1.1054	11.0221	-5.00817	1.08604e-06	7.99565e-06	4.93912
TNNT1	1.11193	8.45561	4.9991	1.13319e-06	8.30255e-06	4.89842
FABP4	-1.60736	11.4905	-4.98482	1.21144e-06	8.79641e-06	4.83448
PTGS2	-1.04328	9.35214	-4.93813	1.50556e-06	1.0674e-05	4.62643
MMP1	1.23273	9.13109	4.87662	2.00012e-06	1.37051e-05	4.35474
CLIC6	-1.28623	11.2244	-4.42377	1.49008e-05	8.06598e-05	2.44124
ATF3	-1.11294	9.55159	-4.26263	2.93695e-05	0.000147618	1.79814
TSPAN8	-1.00949	9.82393	-4.24696	3.13404e-05	0.000156265	1.73669
EEF1A2	1.15753	11.1923	4.17467	4.21895e-05	0.000201919	1.45569
IGF2	1.46819	10.3182	4.16882	4.32095e-05	0.00020599	1.43313
HLA-DRB1	-1.12349	8.8757	-3.99175	8.79449e-05	0.00038487	0.763289
KRT13	-1.28645	13.7724	-3.87554	0.000138394	0.000569363	0.337415
TCN1	1.2019	9.57697	3.79082	0.000191342	0.000754944	0.0339134

## Sheet: GSE37815
logFC	AveExpr	t	P.Value	adj.P.Val	B
DNASE1L3	-1.68526	7.94219	-9.57227	1.36418e-09	2.91805e-05	11.7929
PSCDBP	-1.20455	7.96794	-9.28957	2.39853e-09	2.91805e-05	11.2853
PLEK	-1.5381	8.50061	-8.70227	8.00522e-09	5.83827e-05	10.1922
IRF8	-2.00711	8.69356	-8.61572	9.59768e-09	5.83827e-05	10.0267
WAS	-1.78601	8.8985	-8.44409	1.3794e-08	6.28987e-05	9.69497
ARHGAP9	-1.67082	8.50078	-8.389	1.55101e-08	6.28987e-05	9.58755
EOMES	-1.75004	8.08907	-8.20822	2.28531e-08	7.09009e-05	9.23175
RNASE6	-1.74472	7.77732	-8.19901	2.33112e-08	7.09009e-05	9.2135
CD1D	-1.05427	7.87185	-8.00144	3.5793e-08	8.07939e-05	8.8186
DOCK2	-1.75546	8.31337	-7.99217	3.65253e-08	8.07939e-05	8.79992
PSCD4	-1.37909	8.31521	-7.75998	6.08804e-08	0.000104084	8.32781
FAM107A	-3.15726	8.68242	-7.73628	6.41648e-08	0.000104084	8.27917
GIMAP7	-1.92421	9.01877	-7.45942	1.1921e-07	0.000156943	7.70446
HCST	-2.15	9.70397	-7.42597	1.28563e-07	0.000156943	7.63423
PTGDS	-3.08231	8.36135	-7.40474	1.34884e-07	0.000156943	7.58959
GIMAP4	-1.65496	9.83329	-7.38964	1.39575e-07	0.000156943	7.55778
CD48	-1.79463	8.00152	-7.38129	1.42241e-07	0.000156943	7.54017
AIF1	-1.6951	8.72908	-7.35396	1.51335e-07	0.000156943	7.48249
GPR171	-1.41305	7.8503	-7.34398	1.54802e-07	0.000156943	7.46141
CXorf9	-1.24739	8.05786	-7.30448	1.69345e-07	0.000163581	7.37779
SLA	-1.81225	8.37946	-7.29057	1.74795e-07	0.000163581	7.34828
WIPF1	-2.27637	9.6208	-7.22638	2.02369e-07	0.000175859	7.21175
EVI2B	-1.00639	7.47479	-7.20474	2.12639e-07	0.000178412	7.16559
BIN2	-1.11831	7.63031	-7.16961	2.30465e-07	0.000186922	7.09049
TCEAL2	-3.06329	8.28418	-7.14247	2.45278e-07	0.00019059	7.03236
GIMAP1	-1.48427	8.08141	-7.13303	2.50653e-07	0.00019059	7.01212
BCL2	-1.34863	8.0079	-7.06781	2.91269e-07	0.000212715	6.87187
ALOX5AP	-2.55305	9.83993	-7.021	3.24519e-07	0.000223617	6.77085
MAOB	-1.99691	8.21871	-7.01265	3.30849e-07	0.000223617	6.75279
ISL1	-3.25305	8.18693	-6.95582	3.77417e-07	0.000240397	6.62964
OLFM1	-2.23802	8.34857	-6.9469	3.85315e-07	0.000240397	6.61027
ISLR	-1.41097	7.73292	-6.73103	6.37941e-07	0.000352781	6.13798
CPXM1	-1.192	8.11035	-6.68171	7.16412e-07	0.000387372	6.02916
MCM7	1.07886	11.2164	6.64839	7.7494e-07	0.00039283	5.95546
HDC	-1.42659	7.92446	-6.63365	8.02366e-07	0.000398432	5.92281
SFRP1	-1.73171	7.71622	-6.61931	8.30005e-07	0.000403914	5.89102
PID1	-1.39504	7.76466	-6.60891	8.5066e-07	0.000405848	5.86794
LOC650803	1.26278	9.15464	6.59967	8.69457e-07	0.000406839	5.84741
VCAM1	-1.10548	7.99035	-6.5407	9.99769e-07	0.000435477	5.71622
LY86	-1.43964	8.21699	-6.53966	1.00225e-06	0.000435477	5.7139
CPVL	-1.83706	8.53783	-6.52558	1.0363e-06	0.000439098	5.6825
RGS2	-2.72313	9.37731	-6.51359	1.06622e-06	0.000439098	5.65575
CYBB	-1.24915	8.01572	-6.49741	1.10803e-06	0.000439098	5.6196
PLAC9	-2.80729	8.74648	-6.48587	1.13886e-06	0.000439098	5.59379
GABARAPL1	-1.3338	12.0779	-6.47694	1.16332e-06	0.000439098	5.57382
GZMK	-1.42927	8.01697	-6.47682	1.16362e-06	0.000439098	5.57357
C21orf63	-2.0095	9.18173	-6.47621	1.16532e-06	0.000439098	5.5722
CFI	-1.69215	9.53727	-6.47345	1.173e-06	0.000439098	5.56603
SRPX	-3.51708	9.3654	-6.40145	1.39267e-06	0.000498331	5.40457
EMP3	-2.64516	9.4815	-6.37778	1.47375e-06	0.000514716	5.35132
RAB3IL1	-1.75885	8.77656	-6.37579	1.48077e-06	0.000514716	5.34685
AEBP1	-2.59472	9.89094	-6.35687	1.54934e-06	0.000530965	5.30425
CLEC3B	-2.12602	8.44208	-6.34185	1.60606e-06	0.000542759	5.2704
MNDA	-1.14186	7.83517	-6.32277	1.68122e-06	0.000556498	5.22734
KLRK1	-1.07936	7.53795	-6.31834	1.69918e-06	0.000556498	5.21734
IL10RA	-1.23116	8.05045	-6.31439	1.71533e-06	0.000556498	5.20843
PCP4	-4.00867	8.96631	-6.30615	1.74957e-06	0.000560138	5.18982
PAFAH1B3	1.61675	10.0958	6.28827	1.82632e-06	0.00057442	5.14939
ITK	-1.45046	7.63467	-6.28484	1.84139e-06	0.00057442	5.14165
IL7R	-1.74843	8.42793	-6.25776	1.96526e-06	0.000597735	5.08032
C1S	-2.52757	9.10661	-6.23435	2.07914e-06	0.000624562	5.02726
CD37	-1.71529	7.9836	-6.20475	2.2328e-06	0.000662543	4.96006
LOC441168	-1.8389	8.44699	-6.19718	2.2739e-06	0.000666609	4.94287
C8orf72	-1.32974	7.921	-6.10001	2.87584e-06	0.000833034	4.72144
STAT4	-1.36236	8.00917	-6.07128	3.08326e-06	0.000882609	4.65575
ALDH1A1	-3.56564	8.83959	-6.06438	3.13528e-06	0.000887065	4.63996
COX7A1	-2.64929	9.72187	-6.04451	3.29017e-06	0.000899509	4.59446
GIMAP5	-1.45202	8.49496	-6.0321	3.39083e-06	0.000906657	4.56603
DACT3	-2.30382	8.66775	-6.02499	3.44991e-06	0.000908275	4.54972
CCL19	-2.10926	7.88648	-6.01778	3.5109e-06	0.000908275	4.53319
C9orf19	-2.28435	9.96295	-6.0064	3.60938e-06	0.000908275	4.50708
C2orf32	-2.03782	8.98604	-6.0051	3.62085e-06	0.000908275	4.50408
TIMP2	-2.18028	9.98719	-5.99658	3.69664e-06	0.000909092	4.48453
MGC24103	-2.03911	8.40204	-5.99634	3.69884e-06	0.000909092	4.48397
ATP8B4	-1.35704	8.28314	-5.97354	3.90985e-06	0.000941925	4.4316
FLJ21986	-2.49914	8.94438	-5.96824	3.96073e-06	0.000944827	4.41939
KIAA0367	-3.43328	8.44584	-5.94788	4.16216e-06	0.000967755	4.37255
LOC730456	-1.72088	8.28732	-5.94657	4.17549e-06	0.000967755	4.36953
MS4A6A	-1.73067	9.01529	-5.94129	4.22958e-06	0.000970889	4.35738
FXYD6	-1.93846	7.84366	-5.93304	4.31549e-06	0.000981352	4.33839
PPARGC1A	-1.04881	7.25039	-5.92286	4.42405e-06	0.000987578	4.31493
PODXL2	1.95167	10.1213	5.88489	4.8539e-06	0.00107368	4.22735
GIMAP8	-1.65917	9.24204	-5.87867	4.92833e-06	0.00108033	4.21297
FCER1G	-1.56402	8.88382	-5.84276	5.38089e-06	0.00115865	4.12997
TMEM100	-1.20826	7.80239	-5.83308	5.50995e-06	0.00116782	4.10758
EFEMP1	-1.55765	7.73228	-5.83238	5.51946e-06	0.00116782	4.10595
SERPINA3	-3.1909	8.81061	-5.82854	5.57162e-06	0.0011687	4.09706
C10orf56	-2.17504	9.26475	-5.82069	5.67976e-06	0.00117577	4.0789
LCP2	-1.38836	8.54939	-5.8191	5.70199e-06	0.00117577	4.07521
PI16	-1.9623	8.03082	-5.8108	5.8191e-06	0.00118635	4.05599
AGRIN	1.6258	11.5711	5.80822	5.85602e-06	0.00118635	4.05002
CENTB1	-1.58207	8.14911	-5.78222	6.24163e-06	0.00122746	3.98974
ZDHHC23	1.44011	9.79647	5.78133	6.25535e-06	0.00122746	3.98767
FGL2	-1.94984	8.39594	-5.75458	6.68006e-06	0.00127611	3.92558
KRT7	3.10723	11.8564	5.75268	6.71127e-06	0.00127611	3.92117
RASL12	-2.3661	9.05391	-5.73333	7.03812e-06	0.00131273	3.87621
PCSK5	-1.35418	8.529	-5.73226	7.05664e-06	0.00131273	3.87373
GINS2	1.97126	9.189	5.73163	7.06756e-06	0.00131273	3.87227
BIN1	-2.57059	9.62233	-5.68049	8.01568e-06	0.00144949	3.75324
TNC	-2.58466	8.62056	-5.67022	8.22102e-06	0.0014617	3.72931
STON1	-1.93294	8.05135	-5.66978	8.23002e-06	0.0014617	3.72828
PTPRCAP	-1.21706	8.50231	-5.65482	8.53899e-06	0.00150362	3.69342
ITM2A	-2.20162	8.75005	-5.64642	8.71785e-06	0.00150362	3.67382
DMN	-3.10529	9.19326	-5.64377	8.77504e-06	0.00150362	3.66763
MYO1G	-1.12978	8.1797	-5.62255	9.2468e-06	0.00156245	3.6181
DIXDC1	-2.02966	8.45942	-5.60819	9.58055e-06	0.00158088	3.58456
TSC22D3	-1.3759	9.87388	-5.60793	9.5866e-06	0.00158088	3.58396
LOC649801	-1.15903	8.07108	-5.60663	9.61746e-06	0.00158088	3.58092
ZNF165	1.69518	9.08711	5.60127	9.7457e-06	0.00158088	3.56839
AMICA1	-2.19968	8.98937	-5.59532	9.89006e-06	0.00159368	3.55448
COPZ2	-1.07555	7.83327	-5.57394	1.04266e-05	0.00164369	3.5045
IGFBP3	2.50682	13.3747	5.57097	1.05036e-05	0.00164369	3.49754
SRPK1	1.13889	10.9497	5.56449	1.06733e-05	0.00164369	3.48237
NKG7	-1.6183	7.86287	-5.55235	1.09987e-05	0.00168315	3.45395
OLFML3	-1.77079	8.71722	-5.53749	1.14108e-05	0.0017353	3.41915
CLIP3	-2.64166	9.8424	-5.53274	1.15457e-05	0.00174085	3.40802
F3	-1.55647	8.36716	-5.53118	1.15904e-05	0.00174085	3.40437
CDC20	3.10155	10.1618	5.5204	1.1904e-05	0.00176614	3.37911
LOC402560	-1.08525	7.6946	-5.50944	1.22317e-05	0.00180377	3.3534
DPYSL2	-2.3357	11.0514	-5.5067	1.23151e-05	0.00180513	3.34697
BHMT2	-1.14176	7.39538	-5.50306	1.24266e-05	0.00180732	3.33844
JAM2	-1.47739	7.96551	-5.49987	1.25252e-05	0.00180732	3.33097
PALLD	-2.60412	10.6712	-5.4926	1.27531e-05	0.00180732	3.3139
STOM	-1.76832	10.9476	-5.49023	1.28281e-05	0.00180732	3.30835
SERPING1	-1.91929	9.22985	-5.48752	1.29146e-05	0.00180732	3.30199
LSR	1.18305	8.7326	5.47323	1.33806e-05	0.00183393	3.26844
SKP2	1.27705	9.64463	5.46838	1.35427e-05	0.00183393	3.25704
CAMK2N1	2.13862	13.0215	5.46543	1.36422e-05	0.00183393	3.25011
BOC	-1.47244	8.14576	-5.45077	1.41478e-05	0.00186342	3.21567
EBI2	-1.1458	7.74864	-5.43637	1.46629e-05	0.00186342	3.18182
ABI3BP	-1.73924	8.07987	-5.43202	1.48222e-05	0.00186868	3.17158
SLIT2	-2.55716	8.49587	-5.42694	1.50102e-05	0.00188262	3.15965
HSPB6	-2.95645	8.15033	-5.42197	1.5197e-05	0.00189627	3.14795
FLJ35258	-1.58982	8.19723	-5.41116	1.56105e-05	0.00192544	3.12253
SELM	-2.37279	10.1515	-5.40968	1.56682e-05	0.00192544	3.11904
INMT	-1.61073	8.51779	-5.39452	1.62699e-05	0.0019833	3.08336
SPAG4	1.80662	8.97875	5.39373	1.6302e-05	0.0019833	3.08149
RGL1	-1.84861	10.3349	-5.38782	1.65434e-05	0.00199449	3.06758
DPT	-2.47855	8.29904	-5.38224	1.67746e-05	0.00199753	3.05444
C2orf40	-2.34851	7.95619	-5.37961	1.68846e-05	0.00199753	3.04825
LOC647436	-1.76784	9.73516	-5.37509	1.70757e-05	0.00199753	3.03759
JAZF1	-1.4848	8.46282	-5.35968	1.77434e-05	0.00205587	3.00128
TSPAN4	-1.15436	9.036	-5.33984	1.8642e-05	0.00213961	2.9545
FYB	-1.14911	8.15525	-5.33047	1.90823e-05	0.00216968	2.9324
SORBS1	-2.6702	9.53829	-5.31166	1.99984e-05	0.00221183	2.88799
JAM3	-2.28574	9.61824	-5.29129	2.10403e-05	0.0022841	2.8399
ANKRD35	-1.20841	8.19098	-5.29069	2.10715e-05	0.0022841	2.8385
C1orf162	-1.58832	9.68949	-5.28512	2.13666e-05	0.0022841	2.82533
DDIT4L	-1.11398	7.50446	-5.28268	2.14967e-05	0.0022841	2.81958
TMEM54	1.29001	11.2586	5.27464	2.19326e-05	0.00232028	2.80057
SCRG1	-1.55711	7.83705	-5.27153	2.21036e-05	0.00232223	2.79321
ALDH1A3	-1.92596	9.7377	-5.27083	2.2142e-05	0.00232223	2.79157
FAM43A	-1.22898	9.12099	-5.26548	2.24399e-05	0.00233598	2.77891
CXCL12	-1.86707	7.98536	-5.25522	2.3022e-05	0.00234345	2.75466
PTRF	-2.28904	12.1118	-5.24187	2.38022e-05	0.0023932	2.7231
CRISPLD2	-2.15386	10.3679	-5.23709	2.40881e-05	0.00241198	2.71179
TBC1D10C	-1.76242	8.51361	-5.22337	2.49281e-05	0.00246565	2.67932
RHOJ	-1.5277	8.40898	-5.22013	2.51311e-05	0.00246911	2.67164
MOXD1	-2.59559	8.44629	-5.21796	2.52675e-05	0.00246911	2.66651
DSCR6	1.72359	9.4714	5.20977	2.57899e-05	0.00251008	2.64713
ATP1A2	-2.59462	8.25377	-5.20767	2.59254e-05	0.00251321	2.64217
CYBRD1	-2.43909	9.43459	-5.20388	2.61723e-05	0.00252401	2.63319
BNC2	-1.04357	7.58569	-5.20279	2.62442e-05	0.00252401	2.63059
CBLC	1.69387	9.8353	5.18997	2.70988e-05	0.00258576	2.60024
ANTXR2	-2.14957	9.90527	-5.18787	2.72413e-05	0.00258645	2.59527
FAM83H	2.25438	11.8764	5.18674	2.73186e-05	0.00258645	2.59259
CCND2	-2.47034	10.0295	-5.17355	2.82347e-05	0.00264233	2.56135
AXL	-1.69499	9.59967	-5.15972	2.92289e-05	0.00269393	2.52857
CRB3	1.17913	8.99566	5.15104	2.98706e-05	0.00273238	2.508
CCL14	-1.3556	8.04245	-5.1462	3.02353e-05	0.00275537	2.49651
TNFRSF21	1.47643	13.8896	5.1422	3.05392e-05	0.00276468	2.48704
A2M	-1.71214	12.8089	-5.14011	3.06998e-05	0.00276468	2.48207
FILIP1L	-1.52825	8.37485	-5.13934	3.07591e-05	0.00276468	2.48024
TMOD1	-2.29157	8.21946	-5.13891	3.07919e-05	0.00276468	2.47923
LOC400464	-1.22413	7.91097	-5.13496	3.10977e-05	0.00278187	2.46987
LOC92312	1.09289	9.37172	5.13077	3.14256e-05	0.00280091	2.45993
FABP6	2.12951	9.94251	5.12888	3.1575e-05	0.00280382	2.45544
DOCK10	-1.33351	8.43296	-5.12745	3.16888e-05	0.00280382	2.45203
SOX4	1.54141	11.6544	5.12354	3.20001e-05	0.0028124	2.44277
PARVG	-1.43126	8.18126	-5.12328	3.20211e-05	0.0028124	2.44215
TYROBP	-1.89946	9.80346	-5.12189	3.21324e-05	0.0028124	2.43886
EMILIN1	-1.73909	8.36506	-5.11553	3.2649e-05	0.0028372	2.42376
MGLL	-1.34739	8.23345	-5.10969	3.31297e-05	0.00284612	2.40991
TCF4	-1.69517	9.73904	-5.10721	3.33365e-05	0.00284612	2.40402
MTP18	1.47682	10.2811	5.10363	3.36366e-05	0.0028617	2.39553
CRYAB	-3.29962	9.27761	-5.09867	3.40574e-05	0.00288741	2.38375
GZMH	-1.58405	8.07703	-5.08479	3.52629e-05	0.00294536	2.35081
LOC648470	-1.35829	8.07093	-5.08385	3.53462e-05	0.00294536	2.34857
TSHZ3	-1.65786	8.88746	-5.08224	3.54889e-05	0.00294716	2.34475
NCAM1	-1.10756	7.71311	-5.07814	3.58555e-05	0.00296747	2.33502
C19orf46	2.0641	9.3524	5.07071	3.65306e-05	0.00301309	2.31735
REM1	-1.19292	7.55359	-5.06847	3.67359e-05	0.00301979	2.31204
ROR2	-1.90337	8.10991	-5.06324	3.72209e-05	0.00303484	2.29962
CD14	-1.64386	9.18999	-5.06129	3.74031e-05	0.00303484	2.29499
PLA2G4C	-1.83653	8.76798	-5.05902	3.76172e-05	0.00303484	2.28959
CNTNAP1	-1.39515	9.14947	-5.05894	3.76242e-05	0.00303484	2.28941
TGFB3	-1.77976	8.92146	-5.03612	3.98414e-05	0.00313338	2.23517
ABCA8	-2.80799	9.03111	-5.03404	4.00493e-05	0.00313338	2.23024
ZEB2	-2.23192	8.76384	-5.03075	4.03815e-05	0.00314742	2.22242
DECR2	1.15972	10.025	5.0297	4.04881e-05	0.00314742	2.21992
SERPINE2	-2.78228	9.64794	-5.02808	4.06538e-05	0.00314742	2.21605
NBEA	-1.46161	8.29243	-5.02717	4.07463e-05	0.00314742	2.2139
NR2F1	-2.36135	9.87713	-5.02285	4.11904e-05	0.00315559	2.20363
DCN	-2.58093	10.6834	-5.02108	4.13737e-05	0.00315559	2.19942
GYPC	-1.76313	8.62543	-5.01986	4.15005e-05	0.00315559	2.19653
COL16A1	-2.4979	9.5471	-5.01246	4.22786e-05	0.0031849	2.17893
ACOX2	-1.89502	8.31926	-5.01019	4.25202e-05	0.00319321	2.17353
ANKRD25	-1.88078	10.0462	-5.0052	4.30562e-05	0.00322352	2.16167
GFRA2	-1.18601	8.15492	-4.99646	4.40121e-05	0.00327568	2.14087
TOP2A	2.93106	9.66339	4.99637	4.40221e-05	0.00327568	2.14065
PLEKHC1	-2.11213	10.6419	-4.98691	4.50797e-05	0.00333398	2.11817
LDB2	-1.40675	10.1799	-4.96863	4.7198e-05	0.00346154	2.07467
CHN1	-1.30377	8.41238	-4.93933	5.08046e-05	0.00365733	2.00492
HSPB2	-1.34052	7.94232	-4.93699	5.11042e-05	0.00366805	1.99935
TIGD5	1.00516	9.58941	4.9324	5.16978e-05	0.00369612	1.98842
STAB1	-1.74604	10.1467	-4.93017	5.19884e-05	0.00369612	1.98311
PAPPA	-1.28764	8.20952	-4.92798	5.22754e-05	0.00369758	1.97789
LOC648526	1.96102	10.7462	4.9245	5.27346e-05	0.00371924	1.96961
OLFM4	-1.80775	7.41613	-4.89806	5.63598e-05	0.00388484	1.90664
SLC37A1	1.22404	9.75589	4.88674	5.79888e-05	0.0039746	1.87965
FLRT2	-1.10005	7.87726	-4.87138	6.02734e-05	0.00410804	1.84305
LOC729063	1.09634	10.1107	4.85885	6.22038e-05	0.00416821	1.8132
ITGAL	-1.19856	7.86674	-4.8581	6.23221e-05	0.00416821	1.8114
ESM1	2.72077	9.31594	4.85571	6.26979e-05	0.00416821	1.8057
RORB	-1.35864	7.46538	-4.85059	6.35107e-05	0.00420237	1.7935
PLSCR4	-1.84107	8.91824	-4.8493	6.37181e-05	0.00420237	1.79042
ZSCAN16	1.18285	10.1132	4.84562	6.43105e-05	0.0042178	1.78165
SLC38A1	1.317	12.4578	4.84452	6.44881e-05	0.00421808	1.77904
CORO1A	-1.28227	9.213	-4.83455	6.61287e-05	0.00429078	1.75525
ASPA	-1.6902	8.06198	-4.8317	6.6604e-05	0.00429869	1.74847
FLJ22655	-1.94888	8.0111	-4.82973	6.69358e-05	0.00430676	1.74376
DPYSL3	-2.59654	10.5997	-4.82885	6.70829e-05	0.00430676	1.74168
TTK	2.11566	8.82984	4.81814	6.89175e-05	0.00438979	1.71613
GNG11	-1.96053	10.2515	-4.81355	6.97185e-05	0.00442922	1.70519
KIAA1543	1.09157	8.85925	4.80732	7.08206e-05	0.00447666	1.69033
SNCA	-1.92874	7.87242	-4.80304	7.1589e-05	0.00450104	1.68011
AURKB	1.86529	8.94706	4.79854	7.24052e-05	0.00452528	1.66938
GFPT2	-1.842	7.94262	-4.79784	7.25324e-05	0.00452528	1.66772
POU2F2	-1.21978	8.82114	-4.7953	7.29979e-05	0.00454267	1.66166
ADCY4	-1.51224	9.34792	-4.7878	7.439e-05	0.00460574	1.64377
CPA6	-1.14967	7.27884	-4.78226	7.5436e-05	0.00464616	1.63055
LOC645001	-1.33299	10.3186	-4.77789	7.62696e-05	0.00467454	1.62014
C1orf54	-1.01512	10.2067	-4.76882	7.80331e-05	0.00475865	1.5985
RNASE4	-1.62606	8.85698	-4.76404	7.89788e-05	0.0047923	1.58709
DKFZp762E1312	1.54212	8.53168	4.76166	7.94536e-05	0.00480143	1.58142
STX2	-1.29115	8.19893	-4.76131	7.95239e-05	0.00480143	1.58058
F13A1	-1.11646	8.04546	-4.74567	8.27206e-05	0.00489131	1.54326
ZNF536	-1.31102	7.68899	-4.74389	8.30923e-05	0.00489131	1.53902
KLRB1	-1.13119	7.52275	-4.74326	8.32238e-05	0.00489131	1.53752
FANCD2	1.10018	8.48661	4.73914	8.40944e-05	0.00491884	1.52767
CCL2	-2.24964	8.89631	-4.73402	8.51851e-05	0.00494684	1.51547
MPP1	-1.16947	8.20359	-4.72851	8.63761e-05	0.0049585	1.50232
C7	-2.67342	8.32625	-4.72838	8.64049e-05	0.0049585	1.502
WARS	-1.19914	10.2003	-4.72466	8.72185e-05	0.00499192	1.49313
SLC15A1	1.26664	8.28588	4.72147	8.79239e-05	0.00499192	1.4855
PDLIM3	-2.11245	8.56087	-4.72136	8.7947e-05	0.00499192	1.48526
CCDC120	1.00971	9.77593	4.71687	8.89495e-05	0.00502162	1.47452
MIF	1.03584	13.5577	4.70499	9.16542e-05	0.00513706	1.44617
COL15A1	-1.80072	8.96406	-4.70429	9.18157e-05	0.00513706	1.4445
SPRY1	-1.40401	10.2867	-4.70419	9.18388e-05	0.00513706	1.44426
POLQ	1.68532	8.54286	4.6984	9.31895e-05	0.00518876	1.43044
EMCN	-1.14957	8.02366	-4.69208	9.46864e-05	0.00525915	1.41535
HAS3	2.4995	11.0562	4.68944	9.53183e-05	0.00525915	1.40906
ATP8B2	-1.03367	7.94296	-4.68848	9.55479e-05	0.00525989	1.40678
SMOC2	-2.38887	8.64118	-4.68137	9.72771e-05	0.00533297	1.3898
CYTL1	-1.37054	7.72095	-4.68082	9.74129e-05	0.00533297	1.38848
LILRB3	-1.04589	7.72018	-4.68033	9.7533e-05	0.00533297	1.38731
CLIC4	-1.22202	7.98326	-4.66844	0.000100502	0.00544016	1.35893
IQGAP3	2.28444	9.45757	4.66781	0.000100662	0.00544016	1.35742
MARVELD3	1.35629	9.23074	4.66625	0.000101058	0.00544016	1.3537
NUSAP1	2.49569	9.71529	4.66235	0.000102056	0.00544539	1.3444
STEAP3	1.37606	9.65563	4.66151	0.000102274	0.00544539	1.34238
GZMA	-1.39229	8.58457	-4.65035	0.000105192	0.00557634	1.31575
RUNX3	-1.1654	8.26928	-4.64888	0.000105583	0.00558237	1.31224
KNTC1	1.25854	9.66414	4.64498	0.000106627	0.00559037	1.30293
RHBDL3	-1.04591	7.51409	-4.64375	0.000106959	0.00559037	1.29999
SERPINF1	-2.09472	9.67022	-4.64335	0.000107065	0.00559037	1.29905
LMNB2	1.00555	10.6613	4.63407	0.000109601	0.00566066	1.2769
LOC58489	1.34757	12.4133	4.63333	0.000109807	0.00566066	1.27512
TNFSF12	-1.0447	8.69809	-4.62861	0.000111121	0.00568558	1.26386
SLC20A1	1.29355	12.9226	4.62758	0.00011141	0.00568558	1.2614
DPYD	-1.16082	8.0756	-4.62541	0.000112024	0.00569056	1.2562
GSN	-1.33908	8.88857	-4.61856	0.000113976	0.00576561	1.23985
ITGB2	-1.87869	10.3267	-4.61671	0.000114507	0.00578047	1.23545
MT1A	-2.24763	10.8183	-4.61386	0.000115334	0.00579574	1.22864
TNFAIP8L3	-1.47941	8.0514	-4.61313	0.000115548	0.00579574	1.22689
ZAK	-1.66376	8.89165	-4.60865	0.000116859	0.00582034	1.21621
GPR172A	1.12544	10.4204	4.60723	0.00011728	0.00582034	1.21281
NES	-1.67609	8.46384	-4.59707	0.000120323	0.00589076	1.18856
CSRP1	-1.78884	12.3437	-4.59393	0.000121282	0.00592579	1.18105
KIF20A	2.05975	8.65262	4.59166	0.000121976	0.00594775	1.17565
TEK	-1.05755	8.27764	-4.58948	0.000122651	0.00595675	1.17044
SPAG5	1.58997	9.09041	4.57924	0.000125859	0.00607619	1.146
UBE2C	2.33994	9.07052	4.57654	0.00012672	0.00609359	1.13955
SLC4A11	2.0467	9.76627	4.56847	0.000129326	0.00618224	1.12029
APOD	-3.13153	9.76916	-4.56668	0.000129913	0.00618581	1.116
LOC727882	-1.15263	7.94997	-4.56401	0.000130792	0.00619399	1.10963
AOX1	-1.26132	7.54786	-4.56131	0.000131686	0.00622172	1.10318
GSK3B	1.14553	10.0597	4.55677	0.000133201	0.00627659	1.09236
PLK4	1.07802	8.69902	4.55629	0.000133363	0.00627659	1.09121
FLNC	-3.68538	10.2697	-4.55135	0.000135037	0.00632951	1.0794
TGFBI	-1.75345	11.7029	-4.54665	0.000136646	0.00638169	1.0682
MMP11	1.1233	8.15751	4.53812	0.000139619	0.00645704	1.04784
GPR177	-1.21887	9.05818	-4.53735	0.000139891	0.00645704	1.046
MAP1B	-1.86991	8.54906	-4.53644	0.000140214	0.00645704	1.04382
DACT1	-1.14691	8.13478	-4.52577	0.00014404	0.00657054	1.01835
RARRES2	-1.83844	9.30086	-4.52235	0.000145289	0.00659546	1.01018
C20orf151	1.02954	8.62792	4.51788	0.000146937	0.00661105	0.999513
NCAPG	2.02271	8.74245	4.51514	0.000147955	0.00663123	0.992984
TMTC1	-1.35856	8.10424	-4.51506	0.000147984	0.00663123	0.992793
MAPRE2	-1.51937	9.65113	-4.5123	0.000149018	0.00666528	0.986208
C1QA	-2.05105	10.4032	-4.51034	0.000149757	0.0066817	0.981531
TSC22D1	-1.42107	10.5236	-4.5076	0.000150797	0.00670783	0.974987
EDG4	1.14637	11.1878	4.50393	0.000152199	0.00674555	0.966232
CNN1	-3.36141	8.59525	-4.50025	0.00015362	0.00676986	0.957445
C20orf46	2.53591	10.2297	4.49742	0.000154721	0.00679544	0.950687
FHL1	-2.63729	9.03852	-4.49545	0.000155493	0.00681702	0.945982
MXRA7	-1.18797	8.57926	-4.49443	0.000155892	0.00682224	0.943556
SYNC1	-1.20463	8.13783	-4.48925	0.000157942	0.00686259	0.931199
LAD1	2.34686	11.4805	4.48188	0.000160908	0.00695725	0.913605
TLR1	-1.14437	8.11608	-4.48072	0.000161379	0.00696218	0.910842
ADAMTS8	-1.86888	8.72442	-4.47846	0.000162304	0.00697742	0.905438
SCARA3	-1.23871	8.17458	-4.47468	0.000163859	0.00698829	0.89642
VIM	-2.45085	11.8822	-4.47424	0.000164038	0.00698829	0.895384
C16orf59	1.21777	8.06484	4.47241	0.000164799	0.00698829	0.891009
DTL	1.58453	8.83205	4.46709	0.000167026	0.00706797	0.878314
PCOLCE	-1.03309	9.00183	-4.46339	0.000168595	0.00710962	0.869474
SLC19A1	1.12074	8.83457	4.45657	0.000171519	0.00718313	0.853216
ASPM	2.11019	8.61927	4.45284	0.000173142	0.00722623	0.844309
LOC221091	-1.42035	8.03304	-4.44684	0.000175781	0.00732382	0.830006
RPL23AP13	-1.2032	8.56345	-4.4449	0.000176647	0.00734161	0.825363
STAP2	1.4697	9.8762	4.4411	0.000178345	0.00736755	0.816316
SLC9A9	-1.25107	8.57892	-4.44	0.000178841	0.00737118	0.81369
FBLN5	-1.41604	8.11276	-4.43676	0.00018031	0.00738602	0.805957
LIMS2	-1.49794	8.40402	-4.43376	0.000181681	0.0074048	0.798792
CD6	-1.5323	8.1778	-4.4315	0.000182718	0.00743462	0.793411
EPS8L1	1.43564	8.65408	4.42345	0.000186468	0.00752426	0.774208
HAVCR2	-1.10782	9.17542	-4.42268	0.000186829	0.00752638	0.772376
GPR124	-1.47346	8.92633	-4.42163	0.000187328	0.00753399	0.769857
PLCL2	-1.07553	8.28252	-4.41929	0.000188433	0.00755347	0.764295
ZNF521	-1.44325	8.46843	-4.41697	0.000189542	0.00758542	0.758749
PDGFC	-1.28843	8.41994	-4.41379	0.000191071	0.00762152	0.751157
PDK4	-2.23427	9.1195	-4.41194	0.000191964	0.00764463	0.746747
SDPR	-1.77155	8.37219	-4.40872	0.000193527	0.00769427	0.739083
COLEC12	-1.60056	8.01486	-4.40521	0.000195247	0.00772173	0.730717
MEG3	-1.72348	8.19873	-4.40473	0.000195487	0.00772173	0.729557
EPB41L2	-1.30674	9.0488	-4.39856	0.000198551	0.00781739	0.714856
SYNPO2	-1.40184	8.03157	-4.39543	0.000200128	0.00785404	0.707381
SLC45A3	1.9572	9.81941	4.38636	0.000204759	0.00795915	0.685756
MYADM	-1.46504	9.19553	-4.38232	0.000206857	0.00802752	0.676121
NUDT8	1.15045	9.68422	4.37624	0.00021005	0.00809753	0.661645
SFN	1.98504	10.7628	4.3761	0.000210128	0.00809753	0.661296
SPARCL1	-2.50693	10.8128	-4.37542	0.000210488	0.00809753	0.659678
ST14	1.38313	9.51223	4.37466	0.00021089	0.00809753	0.657874
RNF128	1.33662	9.88734	4.37447	0.000210991	0.00809753	0.657421
HLA-DPA1	-2.77407	11.2263	-4.3717	0.000212471	0.00812867	0.650818
CALD1	-2.5902	10.6951	-4.37019	0.000213284	0.00814697	0.647208
FCHO1	1.20192	8.47922	4.36601	0.000215545	0.00820545	0.637244
TGFBR2	-1.73163	10.3583	-4.36482	0.000216191	0.00820545	0.634412
TNFRSF1B	-1.43217	9.64992	-4.36328	0.000217034	0.00820545	0.630738
PRC1	2.11889	9.55827	4.36233	0.000217556	0.00820545	0.628467
MT2A	-2.47048	10.9374	-4.36211	0.000217674	0.00820545	0.627954
PPAP2B	-1.02319	8.57679	-4.36092	0.000218328	0.00820545	0.62512
MSRB3	-1.71893	8.13369	-4.35969	0.000219007	0.00820545	0.622187
PWWP2	1.0016	9.6604	4.35839	0.000219724	0.00820545	0.619097
CCNB2	2.30571	9.05365	4.35532	0.000221433	0.00825102	0.611774
LOC647954	1.87556	11.0795	4.3505	0.00022414	0.00830278	0.600293
KIAA1794	1.25674	8.89886	4.34922	0.000224869	0.00830278	0.597228
CDS1	1.8817	10.8869	4.34922	0.00022487	0.00830278	0.597223
MCOLN2	-1.03707	8.62046	-4.34827	0.000225409	0.00831009	0.594959
TMEFF2	-1.40805	7.60532	-4.34677	0.000226263	0.00831664	0.591386
SBK1	1.72036	8.66837	4.34465	0.000227476	0.00831664	0.586337
GNG7	-1.44976	8.30868	-4.34377	0.00022798	0.00831664	0.584246
CLDN5	-1.65432	8.77179	-4.33217	0.000234747	0.00848797	0.55661
CNN3	-1.46924	12.2434	-4.33211	0.000234782	0.00848797	0.556469
C1QC	-1.80531	9.38225	-4.33199	0.000234857	0.00848797	0.556168
FUT3	1.82917	9.61639	4.32861	0.000236862	0.00848797	0.548136
PPARG	1.6333	11.4888	4.32008	0.000242017	0.00856797	0.527799
ZBTB16	-1.57877	8.40696	-4.31814	0.000243199	0.00856797	0.523196
FLJ31951	-1.19097	9.69896	-4.31449	0.000245451	0.00858573	0.51449
TROAP	1.43469	8.19015	4.31374	0.000245915	0.00858573	0.512703
C1orf24	-2.25723	9.94207	-4.31324	0.000246222	0.00858573	0.511527
NT5DC2	1.10543	10.6028	4.31313	0.000246295	0.00858573	0.511248
B3GNT1	-1.18849	10.475	-4.30711	0.000250061	0.00866735	0.496913
PRKCDBP	-1.90924	9.39109	-4.30304	0.000252639	0.00873003	0.487224
HOOK1	1.5291	10.0628	4.30252	0.000252973	0.00873003	0.485976
FAM20C	-1.14461	7.88397	-4.30078	0.00025408	0.00873003	0.481854
COL5A1	-1.87532	10.6239	-4.2998	0.000254713	0.00873003	0.479501
PKD1	-1.03439	9.13402	-4.2914	0.000260163	0.00886594	0.459509
CALM1	-1.13103	12.3322	-4.28933	0.000261526	0.00888752	0.454572
CDT1	1.64427	8.29291	4.28491	0.000264453	0.00896195	0.444062
KLF9	-1.903	10.109	-4.28109	0.000267012	0.00901809	0.434968
BUB1B	1.54553	8.27791	4.28078	0.000267222	0.00901809	0.434226
ZNF440	1.08498	9.31408	4.27403	0.000271806	0.00910963	0.418164
SSFA2	-1.04971	8.31567	-4.27293	0.000272559	0.00911591	0.415555
CFD	-2.7298	11.4466	-4.26912	0.000275188	0.00917243	0.406489
SORCS2	-1.06732	7.77394	-4.25641	0.000284151	0.00938123	0.376226
LOC732075	1.28369	9.66576	4.25407	0.000285832	0.00938579	0.370658
SLC29A2	1.07446	9.29027	4.25174	0.000287512	0.00940399	0.365127
C21orf2	-1.0024	9.51945	-4.25116	0.000287933	0.00940399	0.363746
CSF1R	-1.67128	10.3918	-4.24922	0.000289343	0.00943661	0.359131
PTHR1	-1.16066	8.34253	-4.24725	0.000290782	0.00945896	0.35445
PDPN	-1.65284	9.71084	-4.24143	0.000295078	0.00951844	0.340603
ANXA5	-1.65124	11.0614	-4.24109	0.000295331	0.00951844	0.339795
C13orf34	1.04155	9.10302	4.24107	0.000295349	0.00951844	0.339739
TNRC9	1.78092	8.97616	4.23658	0.000298709	0.00958017	0.329061
TPX2	2.01996	9.04443	4.23588	0.000299233	0.00958017	0.327406
CLEC2B	-1.00256	8.17423	-4.22549	0.000307171	0.00977005	0.302692
TMEM158	-1.84099	10.0037	-4.22379	0.000308489	0.00978601	0.298651
CDCA5	2.07032	9.09182	4.22239	0.000309575	0.00978601	0.295334
JUP	1.50499	12.0586	4.22225	0.000309684	0.00978601	0.295003
MGC13057	-1.58238	8.32587	-4.21587	0.000314707	0.0098437	0.279818
STX3	1.17127	10.7227	4.21295	0.000317025	0.00987689	0.272892
RBP1	-1.66582	9.36206	-4.21119	0.000318432	0.00990715	0.268712
C4orf18	-1.33391	9.37523	-4.20794	0.000321053	0.00992688	0.260977
PRICKLE2	-1.45272	9.93747	-4.20791	0.000321077	0.00992688	0.260905
RNF150	-1.70196	8.90784	-4.20665	0.000322101	0.00993048	0.257901
SDC1	1.92467	12.3253	4.20663	0.000322114	0.00993048	0.257864
HMMR	1.51003	8.27057	4.20514	0.000323326	0.00993048	0.254319
FLJ21438	-1.48646	9.63667	-4.19623	0.000330664	0.0100446	0.233143
SELP	-1.17858	7.59082	-4.19176	0.000334406	0.0101133	0.222524
LY96	-1.51548	9.12337	-4.19055	0.000335421	0.0101133	0.219665
CENPF	1.62026	8.55488	4.19051	0.000335455	0.0101133	0.21957
PPAPDC3	-1.31609	7.82882	-4.18748	0.000338029	0.0101417	0.212357
DES	-3.43929	8.52132	-4.18564	0.000339598	0.0101512	0.20799
MT1M	-2.19921	7.83117	-4.17967	0.000344744	0.0102312	0.193801
GAS1	-1.53865	7.6898	-4.17964	0.000344762	0.0102312	0.193751
WDR72	2.9532	9.95448	4.17354	0.000350098	0.0103507	0.17926
C1QB	-1.8289	9.80621	-4.17109	0.000352264	0.0103894	0.173443
TMEM176A	-1.55674	8.64692	-4.16726	0.000355681	0.0104649	0.164336
C20orf127	-1.59285	8.40552	-4.16556	0.000357201	0.0104799	0.160315
LHFP	-1.89851	9.38428	-4.15958	0.000362616	0.0105887	0.146122
SFRP2	-1.23093	7.53781	-4.15665	0.000365303	0.0106212	0.139159
EPHA1	1.64143	9.98558	4.15282	0.000368838	0.0106967	0.130076
EHD2	-1.31029	9.27492	-4.1521	0.00036951	0.0107035	0.128359
LOC643668	-1.03344	8.9743	-4.14905	0.000372357	0.0107731	0.121121
CPXM2	-1.90602	8.4834	-4.1469	0.00037438	0.0107931	0.116011
C20orf149	1.01192	9.91419	4.14451	0.00037664	0.010828	0.110334
GDPD2	1.04109	7.94357	4.14421	0.000376925	0.010828	0.109622
C1R	-1.10761	7.96283	-4.14306	0.000378017	0.0108466	0.106893
CTSG	-1.29022	7.86752	-4.14108	0.000379903	0.0108635	0.102201
IGSF9B	-1.17571	7.66021	-4.138	0.000382851	0.0109102	0.0949094
PRAC	-2.66746	8.09172	-4.13473	0.000386015	0.0109598	0.08715
VEGFA	1.37127	8.77078	4.12851	0.000392107	0.0111068	0.0723846
BUB1	1.34961	8.8979	4.11551	0.000405135	0.0113962	0.0415682
MYLK	-2.30969	8.5787	-4.10914	0.000411681	0.0115271	0.0264569
KIAA0101	1.57939	8.76844	4.10432	0.0004167	0.0116141	0.0150348
FLJ22184	1.03203	8.23942	4.09929	0.000422003	0.0117083	0.00311367
CD2	-1.74282	8.56454	-4.09565	0.000425879	0.0117705	-0.00550432
FNBP1	-1.20954	11.2309	-4.09544	0.000426105	0.0117705	-0.00600322
ASF1B	1.84991	8.64141	4.09537	0.000426179	0.0117705	-0.0061671
COL14A1	-1.44499	7.90531	-4.09233	0.000429449	0.0118339	-0.0133729
UHRF1	2.06419	9.33686	4.08931	0.000432724	0.0118704	-0.0205315
IFITM2	-1.54083	12.3235	-4.0876	0.000434592	0.0118878	-0.0245918
PLXNB1	1.30657	11.5348	4.08478	0.000437677	0.0119524	-0.0312593
CCL5	-1.86334	8.67601	-4.0805	0.00044241	0.0120142	-0.041395
PMP22	-2.44973	9.66378	-4.07828	0.00044489	0.0120681	-0.0466635
NLGN1	-1.21378	7.63338	-4.07656	0.00044681	0.0120798	-0.0507201
LOC653583	1.28966	9.86099	4.07542	0.000448097	0.0121011	-0.0534309
CDC45L	1.11378	7.74714	4.07434	0.000449312	0.0121205	-0.0559829
EPB41L3	-2.22116	10.8524	-4.07354	0.000450217	0.0121314	-0.0578789
TMEM125	1.34895	9.38507	4.06855	0.000455896	0.0122438	-0.0696907
HLA-DRB4	-2.66053	10.5467	-4.06701	0.000457667	0.0122532	-0.0733425
HSPA12B	-1.02039	8.12204	-4.05165	0.000475673	0.0125404	-0.109699
DOCK11	-1.14129	8.28355	-4.05162	0.000475701	0.0125404	-0.109755
FAT3	-1.04436	8.32704	-4.0481	0.000479925	0.012638	-0.118082
GHR	-1.79874	8.26795	-4.0448	0.000483925	0.0127021	-0.125902
OLFML1	-1.26097	8.14438	-4.03719	0.000493258	0.0129192	-0.143895
PROS1	-1.75686	9.4522	-4.03399	0.000497242	0.0129956	-0.151472
SERINC2	1.88249	11.7181	4.03273	0.000498813	0.0130087	-0.154442
PRICKLE1	-1.99595	9.10689	-4.02628	0.000506956	0.0131646	-0.169692
VAMP5	-1.17104	10.9962	-4.02062	0.000514211	0.0132959	-0.183074
IGJ	-3.22918	8.97598	-4.0185	0.000516956	0.0133107	-0.188088
NFIX	-1.64885	10.3109	-4.01755	0.00051819	0.0133283	-0.190332
ZBTB20	-1.07406	10.2417	-4.01103	0.000526729	0.0134344	-0.205722
C9orf140	1.57137	8.83491	4.00973	0.000528453	0.0134501	-0.208799
DARC	-2.65193	8.66456	-4.00848	0.000530115	0.0134643	-0.211756
PRDM8	-1.4585	8.15779	-4.00486	0.00053495	0.0135165	-0.220304
LOC440030	2.15736	8.97351	3.99801	0.000544224	0.013694	-0.236485
RGS1	-1.9436	8.80782	-3.99693	0.000545703	0.013717	-0.23904
KCNMB1	-2.24317	8.42505	-3.98901	0.000556642	0.0138348	-0.257724
KRT17	3.04936	12.7202	3.98821	0.000557768	0.0138486	-0.259625
ANG	-1.63907	9.53344	-3.98458	0.000562867	0.0139368	-0.268192
GRHL1	1.38708	8.94152	3.98339	0.000564551	0.0139409	-0.271003
DDR2	-1.47987	8.66537	-3.97601	0.000575095	0.0140921	-0.28842
HMGB3	1.33566	9.4715	3.96865	0.000585808	0.0142825	-0.305789
TSCOT	-1.46445	8.08007	-3.9663	0.000589262	0.0143227	-0.311321
FTHL8	-1.30992	13.4296	-3.96553	0.000590403	0.0143227	-0.313141
FLJ25416	1.26078	8.4694	3.96178	0.000595968	0.0144146	-0.321969
PELI2	-1.2735	8.51489	-3.95817	0.000601396	0.014517	-0.3305
LOC641750	-1.57484	10.3776	-3.95714	0.000602949	0.0145257	-0.332926
GJB6	1.97123	9.39172	3.95453	0.000606906	0.0145634	-0.339081
SLCO2B1	-1.3459	8.56776	-3.95117	0.000612036	0.0146575	-0.347
TK1	1.77974	8.77752	3.94181	0.000626547	0.014917	-0.369043
CD8A	-1.40734	8.00394	-3.92725	0.000649824	0.0153471	-0.403355
CDCA3	1.42314	8.22064	3.92696	0.00065029	0.0153471	-0.404029
CPE	-1.67763	9.29751	-3.92598	0.000651888	0.0153699	-0.406337
PVRL4	2.00495	10.2603	3.9255	0.000652671	0.0153735	-0.407466
PRRT2	-1.83734	9.35355	-3.92487	0.000653698	0.0153828	-0.408944
RGS11	-2.02264	8.81986	-3.92253	0.000657548	0.0154584	-0.414467
CYP27A1	-1.97915	9.47937	-3.92098	0.000660101	0.0154605	-0.418111
RAMP1	-1.14253	7.63037	-3.9208	0.000660395	0.0154605	-0.41853
TP53I3	1.20106	9.70227	3.9201	0.000661552	0.0154629	-0.420176
RRAS	-1.51392	10.7302	-3.91913	0.000663161	0.0154856	-0.42246
TBX1	1.2127	8.55999	3.91695	0.00066679	0.0155108	-0.427592
C19orf48	1.05174	10.2585	3.91575	0.000668798	0.0155425	-0.43042
EDNRA	-1.51781	8.70537	-3.91537	0.00066943	0.0155425	-0.431307
PGM5	-2.82689	9.07104	-3.91463	0.000670679	0.0155567	-0.43306
RIMBP2	-1.08988	7.3109	-3.91334	0.000672841	0.0155689	-0.436087
SHMT2	1.08725	12.1819	3.91317	0.000673125	0.0155689	-0.436484
SMC4	1.10957	9.4732	3.91014	0.000678252	0.0156577	-0.443617
EVPL	2.08943	11.2329	3.90807	0.000681772	0.0156943	-0.448486
ADH1B	-1.13132	7.50957	-3.90609	0.000685155	0.015746	-0.453139
CENPE	1.1725	8.09941	3.906	0.000685314	0.015746	-0.453357
LOC642113	-2.1449	8.28428	-3.9017	0.000692728	0.015846	-0.463474
CENPM	1.68157	8.73376	3.90128	0.000693465	0.015846	-0.464473
MYH14	1.09719	9.12874	3.90068	0.000694496	0.0158472	-0.46587
CCNB1	1.32892	8.62076	3.90043	0.000694925	0.0158472	-0.466451
ALDH2	-2.04915	9.41662	-3.8994	0.00069673	0.0158734	-0.468889
TAGLN	-2.46234	11.8087	-3.89887	0.000697642	0.0158793	-0.470118
RNASEH2A	1.15563	9.41811	3.89444	0.000705418	0.0160264	-0.480538
AP1S2	-1.69389	9.32159	-3.89285	0.000708227	0.0160661	-0.484275
DLG7	1.59155	8.24162	3.89063	0.000712173	0.0161186	-0.489497
CD163	-1.36905	7.96301	-3.88976	0.000713734	0.0161186	-0.491556
LIFR	-1.48157	8.04477	-3.88911	0.000714898	0.0161213	-0.493088
COL21A1	-1.05271	7.86111	-3.87711	0.000736657	0.0164443	-0.521266
ENPP2	-1.84486	9.45811	-3.87323	0.00074385	0.0165593	-0.530398
MFAP4	-2.76187	10.0415	-3.87242	0.000745352	0.0165776	-0.532293
SPON1	-2.50817	9.34589	-3.87124	0.00074756	0.0166115	-0.535073
ETV4	1.70819	8.87399	3.8688	0.000752136	0.0166827	-0.540807
PPP1R14A	-1.66483	10.0141	-3.864	0.000761203	0.0168225	-0.552067
PNMA1	-1.04859	8.39247	-3.85917	0.000770448	0.0169806	-0.563409
GJB2	2.83093	10.1915	3.85751	0.000773639	0.0170355	-0.567293
MYL9	-2.16311	9.57055	-3.85447	0.00077955	0.0171346	-0.574443
IGFBP6	-1.96767	9.78647	-3.84897	0.000790321	0.0173244	-0.587333
DQX1	1.1497	8.0197	3.84532	0.00079756	0.0174516	-0.595898
CKAP2L	1.58863	8.42968	3.83934	0.000809553	0.0176476	-0.609917
CASQ2	-1.95966	7.77085	-3.83905	0.000810141	0.0176476	-0.610599
GLT8D2	-1.31898	8.23898	-3.83258	0.000823343	0.0177896	-0.62578
TIMELESS	1.04906	10.0496	3.83192	0.000824705	0.0177896	-0.627332
SLC2A1	1.9795	9.91525	3.82348	0.000842262	0.0180246	-0.647113
SNORD55	1.00381	8.55671	3.82035	0.000848853	0.0181337	-0.654432
E2F2	1.8262	8.84629	3.8199	0.000849804	0.0181381	-0.655483
LOC284837	1.5085	9.15611	3.81912	0.000851473	0.0181578	-0.657326
BAIAP2L1	1.50883	10.8703	3.81731	0.000855316	0.0182078	-0.661554
MFAP5	-1.11176	7.46837	-3.81507	0.000860111	0.0182895	-0.666802
ESD	-1.09168	11.5284	-3.81395	0.000862513	0.018313	-0.66942
CEP55	1.70928	8.52366	3.81124	0.000868371	0.0184213	-0.675775
AOC3	-1.34949	8.21018	-3.80791	0.000875617	0.0185104	-0.683575
ST6GALNAC6	-1.07408	9.81611	-3.80737	0.000876795	0.018512	-0.684838
ERO1L	1.06949	9.97328	3.80718	0.000877211	0.018512	-0.685284
TMEM79	1.05575	9.88013	3.80631	0.000879113	0.0185293	-0.687317
LMCD1	-1.69478	9.23388	-3.80611	0.000879557	0.0185293	-0.687791
SLFN11	-1.73468	9.17607	-3.80217	0.000888227	0.0186635	-0.696997
TCN1	3.86568	10.1943	3.80177	0.000889116	0.0186661	-0.697937
MYH11	-3.23174	11.5187	-3.80096	0.000890917	0.0186717	-0.699836
TPM2	-2.31229	11.8075	-3.80039	0.000892184	0.0186821	-0.701169
ARHGAP24	-1.03115	7.55391	-3.79901	0.000895272	0.0187307	-0.704413
STXBP2	1.09683	11.4929	3.79854	0.000896322	0.0187365	-0.705513
KRT8	2.30456	12.8433	3.79193	0.000911196	0.0189491	-0.72096
AURKA	1.61646	9.16672	3.78711	0.00092221	0.019081	-0.732235
STARD13	-1.13452	8.10317	-3.78668	0.000923207	0.0190854	-0.733248
SORCS1	-1.62221	7.89739	-3.78562	0.000925656	0.0191125	-0.735735
LOC400451	1.53775	12.1039	3.78144	0.000935333	0.0192217	-0.745493
SPOCK2	-1.24485	9.46185	-3.77733	0.000944975	0.0193545	-0.755116
KIF15	1.30806	7.93945	3.77588	0.000948395	0.0193919	-0.758505
LOC440421	1.72296	8.86425	3.77524	0.000949907	0.0194065	-0.76
HIC2	1.24276	9.505	3.77267	0.000956002	0.019482	-0.766001
MAPK13	1.58742	11.8212	3.76827	0.000966523	0.0195979	-0.776268
C20orf55	1.35852	10.9042	3.7666	0.000970549	0.0196468	-0.780168
TMED10	-1.51617	9.34014	-3.76242	0.000980706	0.0198302	-0.789933
CYP1B1	-2.10028	8.72045	-3.75901	0.000989073	0.0199306	-0.797901
REEP1	-1.69628	8.57176	-3.75406	0.00100134	0.0201194	-0.809464
SH2B3	-1.01726	9.26962	-3.75285	0.00100434	0.0201465	-0.812271
LOC652493	-2.68915	8.90717	-3.74867	0.00101485	0.020257	-0.822026
HCLS1	-1.50884	9.60688	-3.74793	0.00101673	0.020278	-0.823768
ACTA2	-2.25866	12.9632	-3.7355	0.00104866	0.0206774	-0.852757
FAIM2	-1.07802	7.19419	-3.73278	0.00105577	0.0207839	-0.85909
LOC651751	-1.60669	7.83441	-3.72597	0.00107381	0.0209939	-0.874978
COL6A2	-1.85	9.15684	-3.72576	0.00107435	0.0209939	-0.875451
PTGS1	-2.47263	9.09942	-3.72543	0.00107524	0.0209939	-0.876226
FCER1A	-1.41695	7.91113	-3.72518	0.00107593	0.0209939	-0.876821
PTPRO	-1.03552	8.02086	-3.72439	0.00107804	0.0210182	-0.878657
RPESP	-2.33474	9.19643	-3.72364	0.00108005	0.0210407	-0.880409
STIL	1.12802	9.66952	3.71791	0.00109554	0.0212191	-0.893758
KIF2C	1.41082	8.42048	3.71767	0.00109619	0.0212191	-0.894307
RARRES3	-1.94718	10.7086	-3.71758	0.00109643	0.0212191	-0.894515
CDH11	-1.72749	8.99796	-3.71329	0.0011082	0.0213696	-0.90452
MYOM1	-1.75686	8.75415	-3.71274	0.0011097	0.0213787	-0.905791
LOC401074	1.16172	8.77327	3.7107	0.00111533	0.0214363	-0.910536
ARMCX1	-1.27538	8.5977	-3.70823	0.0011222	0.0214935	-0.916287
FCRLB	2.27046	10.1232	3.70804	0.00112273	0.0214935	-0.916726
LOC647450	-2.37378	8.81663	-3.70512	0.00113092	0.0215887	-0.923537
FBLN2	-1.4583	8.86213	-3.70248	0.00113834	0.0216901	-0.92967
CA9	2.3488	8.86814	3.70182	0.00114022	0.0217088	-0.931212
PFKFB4	1.71722	10.6862	3.69687	0.00115431	0.0219377	-0.942723
TCEAL7	-1.00645	7.38272	-3.69291	0.00116572	0.0220734	-0.951933
SYT11	-1.4957	8.62943	-3.69216	0.00116789	0.0220973	-0.953679
FLJ20105	1.0259	7.89428	3.69085	0.00117169	0.0221175	-0.956717
LTBP4	-1.93887	10.6963	-3.68983	0.00117467	0.0221567	-0.959101
LPXN	-1.00324	10.3678	-3.68519	0.00118827	0.0222921	-0.969877
CDCA8	1.20719	8.41222	3.68342	0.00119352	0.0223734	-0.974008
ADAMTS1	-1.45999	10.2123	-3.67863	0.00120778	0.0225712	-0.985132
FAM13A1	1.05014	9.67236	3.67722	0.001212	0.0226327	-0.988401
MRGPRF	-1.96515	8.55917	-3.67466	0.00121974	0.0226898	-0.994358
CDC2	1.65038	8.29787	3.67425	0.00122096	0.0226898	-0.995301
ECHDC3	-1.0597	7.98764	-3.67234	0.00122676	0.0227054	-0.999738
H2AFY2	1.06559	11.9531	3.66825	0.00123927	0.0228613	-1.00924
TPM1	-2.04055	9.86407	-3.66615	0.00124574	0.02291	-1.01411
OSBP2	1.26897	9.21343	3.66608	0.00124597	0.02291	-1.01429
LOC649923	-1.17426	7.73653	-3.66172	0.0012595	0.023025	-1.0244
PAM	-1.18009	10.1467	-3.65798	0.00127122	0.0231348	-1.03307
LMOD1	-1.60979	8.09169	-3.65547	0.00127916	0.0232059	-1.0389
IFITM3	-1.48872	12.3194	-3.65496	0.00128077	0.0232059	-1.04008
AGR3	-1.64388	7.74896	-3.64876	0.00130062	0.0234519	-1.05446
GPC2	1.09109	8.92613	3.64574	0.00131039	0.0235658	-1.06147
SNHG3-RCC1	1.18066	10.1839	3.64503	0.00131268	0.02358	-1.06311
MFGE8	-1.01559	12.045	-3.6449	0.00131312	0.02358	-1.06342
AQP1	-1.40635	10.1909	-3.64328	0.0013184	0.0236225	-1.06718
GNA15	1.09041	10.8905	3.63933	0.00133136	0.0237706	-1.07633
HLA-DMB	-1.58047	11.5243	-3.6308	0.00135977	0.0241252	-1.09608
MELK	1.29161	8.12727	3.62998	0.00136252	0.0241252	-1.09798
PRSS16	1.23471	9.72923	3.62975	0.00136331	0.0241252	-1.09852
MT1X	-1.78963	9.91333	-3.62788	0.00136964	0.0242196	-1.10286
ABHD9	1.32558	8.64363	3.62669	0.00137366	0.0242203	-1.1056
TRIP13	1.8361	8.83933	3.62401	0.0013828	0.0242691	-1.1118
TUBB6	-1.58753	8.69757	-3.61582	0.0014111	0.0245813	-1.13075
CTGF	-1.63855	10.462	-3.60929	0.00143408	0.0248357	-1.14586
FAM64A	1.11133	8.07786	3.60093	0.00146405	0.0251522	-1.1652
POU5F1	1.33849	9.23903	3.59684	0.00147893	0.0252883	-1.17465
HLA-F	-1.45043	10.0053	-3.59495	0.00148584	0.025328	-1.17901
PCOLCE2	-1.45877	7.88603	-3.59439	0.00148789	0.025328	-1.1803
CYGB	-1.33055	10.3591	-3.59022	0.00150331	0.0254902	-1.18994
C17orf53	1.14874	8.72461	3.57339	0.0015671	0.0263214	-1.22878
FXYD1	-1.21954	7.84092	-3.57282	0.00156931	0.0263214	-1.2301
PLA2G2F	1.49968	9.0524	3.57281	0.00156935	0.0263214	-1.23012
FGF11	1.46881	8.46943	3.56734	0.00159069	0.0265464	-1.24274
REEP2	-1.07229	7.68183	-3.56649	0.00159401	0.0265748	-1.24469
KRT19	2.37353	14.737	3.56607	0.00159567	0.0265748	-1.24566
LPPR4	-1.60241	7.99705	-3.55934	0.00162237	0.026784	-1.26117
ZNF659	-1.33454	7.65039	-3.55914	0.00162317	0.026784	-1.26162
LOC401115	1.35511	12.958	3.55764	0.00162919	0.026784	-1.26508
HES1	1.21388	10.7937	3.55403	0.00164377	0.0269008	-1.2734
KIAA0513	-1.10276	9.04333	-3.55256	0.00164974	0.0269008	-1.27679
FLJ37078	1.05888	8.56777	3.55253	0.00164988	0.0269008	-1.27687
NIPSNAP1	1.09296	10.7293	3.54725	0.00167146	0.0270952	-1.28901
KIF4A	1.22096	8.23897	3.5466	0.00167414	0.027108	-1.2905
DAAM2	-1.05797	7.88144	-3.54506	0.00168052	0.0271337	-1.29406
SNORD33	1.65201	9.11373	3.54268	0.0016904	0.027221	-1.29953
ARHGAP15	-1.65783	8.37263	-3.53922	0.0017049	0.0273181	-1.30751
TSTA3	1.11872	9.91277	3.53619	0.00171764	0.027408	-1.31446
HLA-DRB3	-2.27703	10.0576	-3.52574	0.00176242	0.0278307	-1.33848
GSTM5	-1.08231	7.60319	-3.52571	0.00176258	0.0278307	-1.33857
ANLN	1.38599	8.57451	3.52519	0.00176481	0.0278479	-1.33975
ACTC1	-2.93354	8.48877	-3.52444	0.0017681	0.0278636	-1.34149
C1orf135	1.06172	7.99904	3.52206	0.00177846	0.0279907	-1.34694
PAK3	-1.13547	7.53625	-3.51753	0.00179841	0.028203	-1.35735
PPP1R12B	-1.03996	7.75192	-3.51585	0.00180584	0.0282852	-1.3612
MYOT	-1.19293	7.54749	-3.51539	0.00180791	0.0282852	-1.36227
KLHL5	-1.21181	9.68802	-3.51258	0.00182044	0.0284125	-1.36871
PPM1K	-1.06137	8.87203	-3.51177	0.00182411	0.0284514	-1.37059
RAD54L	1.28789	8.32956	3.50989	0.00183255	0.0285332	-1.3749
LOC644743	1.07194	10.0738	3.50865	0.00183812	0.0285893	-1.37773
DKFZP586H2123	-1.60387	9.15421	-3.50562	0.00185188	0.0287046	-1.38469
NUPR1	-1.84053	9.50499	-3.50556	0.00185214	0.0287046	-1.38482
EPHA2	1.23531	11.3946	3.50467	0.00185622	0.0287312	-1.38687
PRSS8	1.77605	10.277	3.49302	0.00191016	0.0293422	-1.4136
GRHL2	1.30172	9.73872	3.48882	0.00192994	0.0295528	-1.4232
ACTN1	-1.20663	11.4046	-3.48258	0.00195977	0.0298384	-1.43751
IL1A	1.74751	9.09921	3.47626	0.00199044	0.0301667	-1.45198
PDGFRB	-1.25006	10.4743	-3.4756	0.00199364	0.0301685	-1.45349
HLA-DQA1	-2.55421	10.1271	-3.47308	0.00200601	0.0302781	-1.45925
HSD17B6	-1.38008	7.77296	-3.46628	0.00203976	0.0306556	-1.4748
SLC6A8	1.65199	9.90108	3.46395	0.0020515	0.030712	-1.48015
SGCE	-2.02542	9.36076	-3.46255	0.00205851	0.0307362	-1.48333
MAP1A	-1.52168	8.30098	-3.46027	0.00207006	0.0308253	-1.48855
CHRDL2	-1.146	7.0884	-3.45711	0.00208617	0.0309894	-1.49577
DEGS1	-1.2746	10.087	-3.45641	0.00208976	0.0310103	-1.49737
IGSF9	1.54759	9.36289	3.45634	0.00209012	0.0310103	-1.49754
WWC1	1.33199	10.3407	3.45573	0.00209324	0.0310187	-1.49892
APOL1	1.15037	8.60118	3.45397	0.00210232	0.0310964	-1.50296
POU5F1P1	1.28149	8.66541	3.45277	0.00210852	0.0311691	-1.5057
NQO1	1.42341	12.3262	3.45103	0.00211752	0.0312453	-1.50967
KIAA1522	1.44926	11.5542	3.44719	0.00213752	0.0314101	-1.51843
CCDC24	1.12833	10.7479	3.43344	0.00221078	0.0321919	-1.54982
PBK	1.18923	7.90768	3.42107	0.00227871	0.0328469	-1.578
SEPP1	-2.33142	9.99732	-3.41904	0.00229005	0.0329129	-1.58262
FLJ20366	-1.5428	8.16891	-3.41026	0.00233976	0.0334379	-1.60261
GALNAC4S-6ST	-1.35906	8.74145	-3.40516	0.00236915	0.0335738	-1.61423
CD247	-1.19146	8.77893	-3.39617	0.00242177	0.0341009	-1.63467
MGC2408	1.07948	8.96016	3.38464	0.00249088	0.0347524	-1.66085
PRSS23	-1.14266	10.8176	-3.38402	0.00249466	0.0347851	-1.66226
RAD51AP1	1.11628	8.29721	3.38008	0.00251878	0.0351013	-1.67121
GATM	-2.02479	8.84173	-3.37928	0.00252367	0.0351494	-1.67301
CENPA	1.26985	7.83739	3.37442	0.00255382	0.0354792	-1.68406
SPARC	-1.51616	10.9913	-3.36919	0.00258658	0.0357595	-1.69591
LOH3CR2A	-1.09333	8.09354	-3.36662	0.00260282	0.0359431	-1.70173
CPNE8	-1.08138	8.17223	-3.36619	0.00260556	0.0359606	-1.7027
TMEM154	1.27883	10.6875	3.36577	0.00260826	0.0359774	-1.70367
CHGB	-1.05933	7.36694	-3.36497	0.00261333	0.0359812	-1.70547
KIF11	1.05799	8.19994	3.36337	0.00262356	0.0360455	-1.70911
HOXA9	-1.70628	8.65897	-3.35968	0.00264726	0.036206	-1.71746
LOC91461	-1.19228	7.61788	-3.35114	0.00270291	0.03668	-1.7368
MAP4K1	-1.07749	8.20286	-3.34761	0.00272623	0.0368526	-1.74478
ARHGAP4	-1.00092	9.58304	-3.34666	0.00273251	0.0368646	-1.74692
FGF9	-1.66291	8.03407	-3.34656	0.00273318	0.0368646	-1.74715
RAP1GAP	1.62489	11.8971	3.3418	0.00276504	0.0371706	-1.75791
SETBP1	-1.06394	8.69641	-3.33906	0.00278356	0.0373166	-1.76412
GPM6B	-1.68238	8.05526	-3.33704	0.00279727	0.0373974	-1.76868
CXADR	1.98535	12.7508	3.33553	0.00280757	0.0374938	-1.77209
SGCA	-1.12092	7.70329	-3.33414	0.0028171	0.037556	-1.77524
C4orf31	-1.77718	8.26351	-3.33394	0.00281842	0.037556	-1.77568
TMEM25	1.09558	8.89211	3.33384	0.00281913	0.037556	-1.77591
GNG10	-1.14321	9.57256	-3.33043	0.00284263	0.0377548	-1.78362
MAMDC2	-1.2278	8.41658	-3.32931	0.00285039	0.0378167	-1.78615
ANXA1	-1.66793	11.8536	-3.32478	0.00288196	0.0381108	-1.79638
HLA-DRA	-2.42105	12.0413	-3.32186	0.00290249	0.0383198	-1.80297
RASSF7	1.45859	11.8328	3.32102	0.00290839	0.0383353	-1.80486
PLEKHO1	-1.11959	9.26614	-3.31939	0.00291997	0.0384462	-1.80854
GVIN1	-1.37039	9.81506	-3.31837	0.00292721	0.0384583	-1.81084
PRSS22	1.00973	8.51759	3.31132	0.00297771	0.0387833	-1.82672
LOC441019	-1.443	7.62587	-3.31124	0.00297833	0.0387833	-1.82692
CD74	-1.40755	12.1864	-3.31122	0.00297845	0.0387833	-1.82695
S100P	2.65928	14.3263	3.31062	0.00298278	0.0388004	-1.8283
GAS6	-1.38609	9.8762	-3.307	0.00300914	0.0389667	-1.83647
COL18A1	-1.09473	9.27207	-3.30653	0.00301255	0.0389901	-1.83752
FLNA	-1.58418	9.89169	-3.29112	0.00312731	0.0398605	-1.87221
SCARA5	-1.29148	8.17544	-3.28605	0.00316603	0.0401647	-1.88362
TRIM24	1.10799	10.6316	3.28424	0.00317995	0.0402993	-1.88769
RAB25	2.02785	12.2562	3.28393	0.00318237	0.0403089	-1.8884
FXYD3	1.2753	9.95868	3.28056	0.00320844	0.0405126	-1.89596
TGFB1I1	-1.22958	9.18598	-3.27539	0.00324891	0.0408127	-1.90759
PLEKHA4	-1.7229	8.78171	-3.27267	0.00327032	0.0409328	-1.91368
HIG2	1.16192	10.1951	3.27102	0.00328341	0.0410545	-1.91738
SPIRE1	-1.29497	11.0921	-3.264	0.0033397	0.0414944	-1.93314
TINAGL1	1.1262	9.76866	3.26	0.0033722	0.0417145	-1.94211
LOC402251	-1.08142	14.4475	-3.25942	0.00337691	0.0417494	-1.94341
LOC641849	-1.26765	10.1976	-3.2571	0.00339593	0.0418803	-1.94861
SCNN1B	1.51316	10.4778	3.24547	0.00349275	0.0427493	-1.97466
CCNA2	1.31281	8.73259	3.24171	0.00352467	0.0430143	-1.98309
AXIN2	-1.27871	9.41819	-3.23677	0.00356691	0.0433734	-1.99412
F12	1.20771	8.94497	3.23549	0.00357798	0.0434595	-1.99699
FLJ22795	1.1316	10.357	3.2334	0.00359607	0.0435755	-2.00166
PDZD4	-1.12234	7.88052	-3.23295	0.00360003	0.0436018	-2.00268
FPR1	-1.03009	8.39961	-3.23094	0.00361752	0.0437265	-2.00716
VIPR2	-1.01687	7.51287	-3.22908	0.00363377	0.0438576	-2.01131
NEXN	-1.32992	8.85738	-3.22763	0.00364655	0.0439465	-2.01456
LITAF	-1.36988	12.1045	-3.22294	0.003688	0.0442706	-2.02503
CA2	1.45584	8.85888	3.22217	0.0036949	0.0442878	-2.02676
PTK6	1.4945	9.77209	3.2185	0.00372772	0.0445008	-2.03494
LEPREL1	-1.32659	10.0523	-3.2184	0.00372862	0.0445008	-2.03517
TMEM51	1.34297	12.5932	3.21667	0.00374418	0.0445875	-2.03902
LOC648343	-1.03141	9.85981	-3.21465	0.00376246	0.0447011	-2.04353
APM-1	1.09609	9.93443	3.21196	0.00378698	0.0447701	-2.04954
GATA3	1.65359	11.0695	3.20988	0.00380595	0.0448674	-2.05416
EDG1	-1.07276	8.13163	-3.2067	0.00383527	0.0451038	-2.06126
GABARAPL2	-1.01336	11.5983	-3.20318	0.0038679	0.0453678	-2.0691
C19orf45	1.43264	8.36303	3.19851	0.00391168	0.0456682	-2.07951
CAV1	-1.34951	8.87443	-3.19661	0.00392954	0.0457919	-2.08372
CDH3	1.51771	9.59101	3.18974	0.0039951	0.0461361	-2.09903
GJB4	1.26957	8.84858	3.18635	0.00402783	0.0463886	-2.10657
GATA5	-1.04391	7.54184	-3.18536	0.00403736	0.046403	-2.10876
UGT2B7	1.39948	9.74906	3.18491	0.00404173	0.046403	-2.10976
PRUNE2	-1.04308	7.59132	-3.18476	0.00404326	0.046403	-2.11011
LOC645436	-1.03905	11.78	-3.17844	0.0041051	0.0469565	-2.12414
SLC7A4	1.32341	9.13424	3.17775	0.00411191	0.0469853	-2.12567
CYP2U1	-1.03197	8.18897	-3.16394	0.00425062	0.0479979	-2.15633
GAS7	-1.13592	7.71446	-3.16319	0.00425825	0.0480351	-2.15798
ERRFI1	1.29803	11.2682	3.16234	0.00426701	0.0480352	-2.15988
SH3GL2	-2.2914	8.6577	-3.16217	0.00426872	0.0480352	-2.16025
FOXF1	-1.5847	8.91331	-3.16049	0.00428597	0.0480739	-2.16398
DAPK1	1.11733	10.2672	3.15381	0.00435518	0.0486325	-2.17877
COL1A2	-1.69385	11.3731	-3.14959	0.00439948	0.0490147	-2.18812
APEG1	-1.55601	8.71992	-3.14775	0.00441896	0.0490968	-2.1922
LAMB2	-1.07685	10.8627	-3.14468	0.00445162	0.0493246	-2.199
HLA-B	-1.25101	12.9253	-3.1443	0.00445568	0.0493471	-2.19984
HLA-DPB1	-1.22567	8.15176	-3.14306	0.0044689	0.0494711	-2.20258
LMO3	-1.27133	7.77322	-3.13745	0.00452931	0.0498224	-2.21497
CCDC64	1.08935	9.59118	3.13566	0.00454879	0.049963	-2.21893
AFAP1L2	-1.34375	9.91563	-3.13559	0.00454957	0.049963	-2.21909

## Sheet: GSE40355
	logFC	AveExpr	t	P.Value	adj.P.Val	B
ASB5	-10.1121	2.65415	-12.9262	5.68e-13	6.52e-09	19.3475
C2orf40	-9.26861	2.23209	-12.8666	6.32e-13	6.52e-09	19.2499
SGCA	-5.89068	1.19259	-12.5632	1.09e-12	6.52e-09	18.7467
RBFOX3	-10.6326	2.55458	-12.5123	1.2e-12	6.52e-09	18.6612
PDLIM3	-6.16754	1.32356	-12.0055	3.07e-12	1.13e-08	17.7929
CPXM2	-5.61345	0.728073	-11.9947	3.13e-12	1.13e-08	17.7739
ANGPTL7	-7.75832	1.8095	-11.8025	4.5e-12	1.22e-08	17.436
DACT3	-5.63831	1.06651	-11.8023	4.5e-12	1.22e-08	17.4357
SYNPO2	-6.27981	1.0012	-11.6643	5.86e-12	1.42e-08	17.1903
PCP4	-8.32043	1.59175	-11.4983	8.07e-12	1.72e-08	16.8916
NEXN	-5.38054	0.937742	-11.4213	9.37e-12	1.72e-08	16.7521
PDK4	-5.58613	1.15658	-11.4151	9.49e-12	1.72e-08	16.7408
MAP1B	-4.48015	0.749303	-11.2826	1.23e-11	2.06e-08	16.4986
NCAM1	-7.02215	0.783499	-11.1122	1.72e-11	2.67e-08	16.1836
MSRB3	-6.27744	0.973149	-11.0369	2e-11	2.9e-08	16.0432
PI16	-10.1279	2.78558	-10.9765	2.25e-11	2.97e-08	15.9299
FAM129A	-5.33367	0.802962	-10.9623	2.32e-11	2.97e-08	15.9032
MYLK	-5.83139	0.834744	-10.8521	2.89e-11	3.36e-08	15.6953
ZEB1	-4.16705	0.91394	-10.8411	2.96e-11	3.36e-08	15.6744
LIMS2	-4.73896	0.982778	-10.8198	3.09e-11	3.36e-08	15.6342
MYOT	-6.01303	0.713252	-10.7835	3.32e-11	3.44e-08	15.565
SDPR	-4.83435	1.0408	-10.6879	4.03e-11	3.99e-08	15.3824
ABI3BP	-4.9669	0.308526	-10.6452	4.4e-11	4.01e-08	15.3005
CRYAB	-5.7149	1.10028	-10.6419	4.43e-11	4.01e-08	15.2942
FLNC	-7.28436	1.36513	-10.6217	4.62e-11	4.01e-08	15.2552
KANK2	-3.99143	0.710794	-10.6033	4.79e-11	4.01e-08	15.2198
SYNM	-7.92748	1.22809	-10.5619	5.22e-11	4.2e-08	15.1399
PRELP	-6.35132	0.797111	-10.5016	5.9e-11	4.59e-08	15.023
JAM3	-5.19493	0.816784	-10.4691	6.31e-11	4.73e-08	14.9598
GEM	-6.00887	1.18753	-10.4037	7.22e-11	5.03e-08	14.8322
DIXDC1	-4.9644	1.00298	-10.3966	7.33e-11	5.03e-08	14.8183
PTGS1	-7.42141	1.15224	-10.3925	7.39e-11	5.03e-08	14.8104
SLC2A4	-7.56646	1.92016	-10.3653	7.82e-11	5.16e-08	14.757
REEP1	-5.21735	0.801361	-10.316	8.67e-11	5.54e-08	14.6601
TMOD1	-5.01359	0.93211	-10.2719	9.5e-11	5.74e-08	14.5733
FXYD6	-4.80383	0.98691	-10.2488	9.97e-11	5.74e-08	14.5276
FILIP1	-5.1022	1.01729	-10.2479	9.98e-11	5.74e-08	14.5259
RGS2	-5.43637	1.0558	-10.2461	1e-10	5.74e-08	14.5222
PTGIS	-8.00973	1.00762	-10.2234	1.05e-10	5.76e-08	14.4774
RBM24	-6.63738	1.15479	-10.2198	1.06e-10	5.76e-08	14.4701
KCNB1	-6.87061	0.822534	-10.1975	1.11e-10	5.89e-08	14.4261
PDZRN4	-7.77649	1.43602	-10.0617	1.48e-10	7.65e-08	14.1552
PLN	-8.52052	1.69686	-10.0338	1.57e-10	7.92e-08	14.0992
COX7A1	-4.61018	0.73533	-9.99098	1.71e-10	8.48e-08	14.0132
CASQ2	-8.44832	1.33492	-9.95681	1.84e-10	8.84e-08	13.9443
SAMD10	2.8973	-0.586511	9.94994	1.87e-10	8.84e-08	13.9305
PDE5A	-4.69532	0.859875	-9.88381	2.15e-10	9.97e-08	13.7966
KCNMA1	-5.13616	0.854342	-9.8015	2.57e-10	1.16e-07	13.6292
FGF7	-4.48281	0.491356	-9.78728	2.65e-10	1.18e-07	13.6001
DDIT4L	-3.91535	0.277903	-9.7408	2.92e-10	1.25e-07	13.5051
MXRA7	-3.91099	0.573937	-9.73725	2.95e-10	1.25e-07	13.4978
CNRIP1	-3.26284	0.464932	-9.73139	2.98e-10	1.25e-07	13.4858
SPARCL1	-4.89354	0.556559	-9.70905	3.13e-10	1.25e-07	13.44
CPEB1	-5.21625	0.478274	-9.7073	3.14e-10	1.25e-07	13.4364
MYL9	-5.96469	0.952628	-9.70312	3.17e-10	1.25e-07	13.4278
FAM183A	3.47312	-0.727113	9.68003	3.33e-10	1.29e-07	13.3803
ZFPM2	-5.45142	0.590533	-9.67306	3.38e-10	1.29e-07	13.366
CLIP3	-4.56171	0.972341	-9.65277	3.54e-10	1.33e-07	13.3242
HPSE2	-5.52725	0.775079	-9.61473	3.84e-10	1.4e-07	13.2456
CILP	-7.13065	1.00691	-9.61118	3.87e-10	1.4e-07	13.2383
SGCD	-4.82194	0.537609	-9.57984	4.14e-10	1.46e-07	13.1735
TAGLN	-5.48711	0.740842	-9.57915	4.15e-10	1.46e-07	13.172
PRUNE2	-6.95907	1.06219	-9.54179	4.5e-10	1.54e-07	13.0945
JAM2	-4.01481	0.653442	-9.53891	4.53e-10	1.54e-07	13.0885
EBF1	-3.77417	0.278115	-9.52062	4.71e-10	1.58e-07	13.0505
PLCL1	-3.83778	0.757007	-9.50383	4.89e-10	1.6e-07	13.0156
TNFAIP8L3	-4.29843	0.689895	-9.50092	4.92e-10	1.6e-07	13.0095
C20orf151	3.72423	-0.869763	9.45011	5.5e-10	1.76e-07	12.9035
CLEC3B	-5.06911	0.862907	-9.4292	5.75e-10	1.81e-07	12.8597
TWIST2	-4.39737	0.183899	-9.4026	6.1e-10	1.9e-07	12.804
HAND2	-5.07216	0.300618	-9.38962	6.28e-10	1.92e-07	12.7768
MEF2A	-2.37294	0.481376	-9.38084	6.4e-10	1.92e-07	12.7583
CLEC3A	-8.26755	1.38305	-9.373	6.51e-10	1.92e-07	12.7419
ATP1A2	-5.36557	0.261152	-9.36767	6.59e-10	1.92e-07	12.7307
MORN5	-6.24847	0.984099	-9.36437	6.64e-10	1.92e-07	12.7237
MAOB	-4.97453	0.948173	-9.35081	6.84e-10	1.95e-07	12.6952
RUNX1T1	-4.62562	0.428361	-9.34713	6.89e-10	1.95e-07	12.6874
CGNL1	-4.60969	0.743177	-9.33971	7.01e-10	1.95e-07	12.6718
KCNJ8	-4.37713	0.66404	-9.33305	7.11e-10	1.96e-07	12.6578
CCDC80	-5.16388	0.891597	-9.30118	7.63e-10	2.07e-07	12.5906
POPDC2	-4.70568	0.948273	-9.29019	7.81e-10	2.1e-07	12.5673
RASL12	-4.54771	0.61713	-9.28099	7.98e-10	2.1e-07	12.5479
SMTN	-4.34738	0.919008	-9.27889	8.01e-10	2.1e-07	12.5434
TCEAL5	-3.05494	0.380541	-9.27121	8.15e-10	2.11e-07	12.5272
KCNIP3	-4.76675	0.786783	-9.20898	9.36e-10	2.39e-07	12.3952
HSPB2	-4.21569	0.637755	-9.20394	9.46e-10	2.39e-07	12.3845
CACNB2	-3.89932	0.665282	-9.17843	1e-09	2.5e-07	12.3302
FBXO41	3.25581	-0.473825	9.17291	1.01e-09	2.51e-07	12.3185
LMOD1	-5.64695	0.863452	-9.11696	1.15e-09	2.81e-07	12.1991
SPON1	-6.01921	-0.0269593	-9.09441	1.21e-09	2.89e-07	12.1508
OMD	-6.60636	1.27379	-9.09418	1.21e-09	2.89e-07	12.1503
FOXF1	-4.13918	0.61746	-9.07197	1.27e-09	3e-07	12.1027
RSPO3	-5.46192	0.75108	-9.0287	1.4e-09	3.27e-07	12.0097
KCNE4	-3.87615	0.448489	-9.00675	1.47e-09	3.4e-07	11.9625
MIR100HG	-5.42274	0.709063	-8.9955	1.51e-09	3.45e-07	11.9382
ARHGAP20	-3.95062	0.544912	-8.9886	1.53e-09	3.47e-07	11.9234
TNS1	-4.59473	0.717861	-8.97569	1.58e-09	3.53e-07	11.8955
GNG11	-3.6225	0.71173	-8.94463	1.69e-09	3.75e-07	11.8284
ANKRD29	-4.44144	0.377856	-8.93504	1.73e-09	3.8e-07	11.8076
ACTG2	-6.98048	1.56457	-8.92148	1.78e-09	3.87e-07	11.7783
TSC22D3	-3.35414	0.553818	-8.89703	1.88e-09	4.05e-07	11.7252
ESRP1	3.14131	-0.600167	8.89161	1.91e-09	4.05e-07	11.7135
CHRM2	-4.86683	1.01049	-8.88526	1.93e-09	4.05e-07	11.6997
GRHL2	3.34295	-0.389906	8.88474	1.94e-09	4.05e-07	11.6985
SEMA3F	3.15122	-0.542075	8.86238	2.04e-09	4.22e-07	11.6499
HLF	-7.19447	0.545142	-8.83486	2.17e-09	4.43e-07	11.59
HSPA12A	-3.57068	0.549824	-8.82882	2.2e-09	4.43e-07	11.5769
RANBP3L	-5.79384	0.927652	-8.82849	2.2e-09	4.43e-07	11.5761
DOCK11	-3.66839	0.582898	-8.82478	2.22e-09	4.43e-07	11.568
CSGALNACT1	-3.81986	0.325806	-8.8196	2.24e-09	4.44e-07	11.5568
ZNF385B	-4.80811	0.837768	-8.80035	2.34e-09	4.59e-07	11.5147
CFL2	-5.39815	0.486576	-8.79459	2.37e-09	4.61e-07	11.5022
PLSCR4	-4.78623	0.488307	-8.78882	2.41e-09	4.63e-07	11.4895
KRTAP4-1	4.07853	0.0477924	8.78057	2.45e-09	4.68e-07	11.4715
PVRL4	4.35167	-0.302016	8.72676	2.77e-09	5.18e-07	11.3536
KATNAL1	-3.79486	0.339703	-8.72601	2.78e-09	5.18e-07	11.352
RGS9	-4.34173	0.406751	-8.72478	2.78e-09	5.18e-07	11.3493
PMP2	-5.4179	0.677436	-8.71229	2.87e-09	5.28e-07	11.3218
OGN	-8.64456	0.748953	-8.70534	2.91e-09	5.28e-07	11.3065
IKZF2	2.90261	-0.438026	8.70356	2.92e-09	5.28e-07	11.3026
NTN1	-5.33696	0.853206	-8.70115	2.94e-09	5.28e-07	11.2973
SCN7A	-6.237	0.603853	-8.69415	2.99e-09	5.32e-07	11.2819
VIT	-4.62433	0.345608	-8.69101	3.01e-09	5.32e-07	11.275
HSPB6	-4.86199	0.428792	-8.68691	3.04e-09	5.33e-07	11.266
ANGPTL1	-5.35884	0.271171	-8.6724	3.14e-09	5.46e-07	11.2341
DMD	-3.19312	0.684794	-8.65871	3.24e-09	5.55e-07	11.2039
GPR124	-3.56832	0.32244	-8.65584	3.26e-09	5.55e-07	11.1976
CTGF	-5.26332	0.889913	-8.65544	3.26e-09	5.55e-07	11.1967
CNN1	-7.46901	1.8749	-8.61695	3.57e-09	5.99e-07	11.1117
BAG2	-5.45119	0.99055	-8.61201	3.61e-09	5.99e-07	11.1008
AKAP6	-5.14392	0.911647	-8.61085	3.62e-09	5.99e-07	11.0982
LOC284837	4.85234	-0.669779	8.60556	3.66e-09	5.99e-07	11.0865
FAM124A	-4.56682	0.713666	-8.60528	3.66e-09	5.99e-07	11.0859
MYADM	-3.68679	0.371631	-8.58338	3.85e-09	6.25e-07	11.0374
PDE2A	-3.67739	0.666493	-8.56745	4e-09	6.42e-07	11.0021
PID1	-4.5288	0.164691	-8.56534	4.01e-09	6.42e-07	10.9974
SGCG	-6.44486	0.785011	-8.55168	4.14e-09	6.58e-07	10.9671
SFRP2	-6.84249	0.655397	-8.5465	4.19e-09	6.61e-07	10.9556
RDM1	3.64313	-0.659308	8.53435	4.31e-09	6.72e-07	10.9286
MAMDC2	-4.72088	0.709889	-8.53294	4.33e-09	6.72e-07	10.9254
ASB2	-5.32814	0.823941	-8.48702	4.81e-09	7.38e-07	10.8232
SNTG2	-4.56622	0.256496	-8.48658	4.82e-09	7.38e-07	10.8222
MYOC	-8.46038	1.68963	-8.47852	4.91e-09	7.47e-07	10.8043
HOOK1	2.82304	-0.356266	8.47458	4.95e-09	7.48e-07	10.7954
AQP1	-2.99818	0.1093	-8.46899	5.02e-09	7.53e-07	10.783
AGTR1	-5.77786	1.33647	-8.46324	5.08e-09	7.58e-07	10.7701
FGL2	-5.84584	0.830452	-8.45763	5.15e-09	7.62e-07	10.7576
AGPAT9	-3.87357	0.295963	-8.44187	5.34e-09	7.83e-07	10.7224
ACTBL2	-5.54316	0.719268	-8.43897	5.38e-09	7.83e-07	10.7159
AOX1	-5.00485	0.706091	-8.43747	5.4e-09	7.83e-07	10.7126
KBTBD10	-5.26032	1.09695	-8.43256	5.46e-09	7.87e-07	10.7016
MYH11	-5.8207	1.06001	-8.42324	5.58e-09	7.98e-07	10.6807
DDR2	-3.83828	0.623075	-8.41315	5.71e-09	8.11e-07	10.6581
CSDC2	-4.27002	0.579172	-8.4108	5.74e-09	8.11e-07	10.6528
GHR	-3.83015	0.389135	-8.39193	6e-09	8.42e-07	10.6105
GALNTL2	-4.44788	0.517608	-8.3731	6.27e-09	8.74e-07	10.5683
FERMT2	-4.71425	0.375038	-8.36921	6.33e-09	8.76e-07	10.5595
MITF	-3.61219	-0.0167519	-8.36637	6.37e-09	8.76e-07	10.5531
CKMT2	-4.68253	0.877199	-8.36398	6.4e-09	8.76e-07	10.5478
ADAMTSL3	-4.93993	0.46617	-8.36054	6.46e-09	8.78e-07	10.54
SYNPO	-3.11566	0.317956	-8.34696	6.66e-09	9e-07	10.5095
ARHGAP8	3.4603	-0.751649	8.334	6.87e-09	9.22e-07	10.4803
BNC2	-4.33607	0.222495	-8.32662	6.99e-09	9.33e-07	10.4637
KRTAP5-7	3.41002	-0.795322	8.30383	7.37e-09	9.78e-07	10.4123
SH3BGRL	-3.31912	0.133949	-8.29201	7.58e-09	9.99e-07	10.3856
ESRP2	3.54558	-0.637197	8.27976	7.8e-09	1.02e-06	10.358
RAB23	-3.75076	0.759644	-8.27325	7.92e-09	1.03e-06	10.3433
RYR3	-4.70636	0.52263	-8.26817	8.01e-09	1.04e-06	10.3318
SORBS1	-4.03884	0.496239	-8.26567	8.06e-09	1.04e-06	10.3261
MRVI1	-4.25204	0.736755	-8.25948	8.18e-09	1.05e-06	10.3121
SCRG1	-7.8698	0.952282	-8.24906	8.38e-09	1.06e-06	10.2886
RERG	-3.38012	0.394557	-8.24539	8.45e-09	1.06e-06	10.2802
NAP1L3	-4.14803	0.50464	-8.24474	8.47e-09	1.06e-06	10.2788
BHMT2	-5.4557	0.474477	-8.23792	8.6e-09	1.08e-06	10.2633
TGFB3	-4.30387	0.85839	-8.22496	8.87e-09	1.1e-06	10.2339
DACT1	-3.7771	0.331136	-8.21699	9.04e-09	1.12e-06	10.2159
EHD2	-3.20015	0.328758	-8.17973	9.87e-09	1.21e-06	10.1312
NFATC4	-4.10649	0.349524	-8.17291	1e-08	1.23e-06	10.1157
GPR133	-3.59327	0.0671925	-8.15834	1.04e-08	1.26e-06	10.0826
AKAP2	-3.74908	0.379359	-8.148	1.06e-08	1.28e-06	10.059
KIAA1462	-3.75081	0.613087	-8.11017	1.16e-08	1.4e-06	9.97274
NOVA1	-4.10771	0.363474	-8.09391	1.21e-08	1.44e-06	9.93559
MRGPRF	-3.58984	0.401271	-8.08762	1.23e-08	1.46e-06	9.9212
TPM2	-4.19159	0.929894	-8.08001	1.25e-08	1.47e-06	9.9038
GFPT2	-6.18784	0.627426	-8.07905	1.25e-08	1.47e-06	9.9016
ACTA2	-5.11272	0.263504	-8.07538	1.26e-08	1.48e-06	9.89321
SMOC2	-4.80007	0.326975	-8.04605	1.35e-08	1.57e-06	9.82601
DPYSL3	-4.81082	0.640175	-8.0441	1.36e-08	1.57e-06	9.82155
NRXN1	-4.15605	0.163554	-8.03898	1.38e-08	1.58e-06	9.80979
GAS6	-4.11199	0.351355	-8.01957	1.44e-08	1.65e-06	9.76524
PKIG	-2.49715	0.00880217	-8.01798	1.45e-08	1.65e-06	9.7616
TCEAL2	-3.80326	0.0310013	-8.01355	1.46e-08	1.66e-06	9.75142
DPT	-5.30238	1.02415	-8.01101	1.47e-08	1.66e-06	9.74558
GLIPR1	-3.23417	0.30478	-7.99772	1.52e-08	1.7e-06	9.71502
LOC401093	-5.22264	0.347671	-7.99735	1.52e-08	1.7e-06	9.71418
AP1G2	2.82017	-0.374965	7.97302	1.61e-08	1.78e-06	9.65818
CENPO	3.32843	-0.187619	7.9714	1.62e-08	1.78e-06	9.65446
FLNA	-3.22246	0.33537	-7.96984	1.62e-08	1.78e-06	9.65085
ANGPTL5	-4.15178	0.169257	-7.96416	1.64e-08	1.8e-06	9.63778
GJB7	4.16179	-0.691563	7.94957	1.7e-08	1.85e-06	9.60413
COPZ2	-4.06671	0.621235	-7.93645	1.76e-08	1.89e-06	9.57386
FGFR1	-3.76295	0.165796	-7.93597	1.76e-08	1.89e-06	9.57276
PTGFR	-5.10599	0.310554	-7.92511	1.81e-08	1.93e-06	9.54767
FAT4	-3.29715	0.0979343	-7.92413	1.81e-08	1.93e-06	9.54542
SRPX	-4.91881	0.415245	-7.92304	1.81e-08	1.93e-06	9.5429
LOC157503	-5.52716	0.77545	-7.89737	1.93e-08	2.04e-06	9.48356
C11orf96	-4.9199	0.352438	-7.8912	1.96e-08	2.06e-06	9.46926
DUSP1	-5.55831	0.831032	-7.88109	2.01e-08	2.1e-06	9.44587
PARVA	-3.84933	0.229585	-7.87766	2.02e-08	2.1e-06	9.43791
LMCD1	-4.35231	0.693159	-7.87596	2.03e-08	2.1e-06	9.43397
DNAJB5	-4.16299	0.80404	-7.86946	2.06e-08	2.12e-06	9.41891
EPS8L2	2.51293	-0.441332	7.86898	2.07e-08	2.12e-06	9.4178
ANGPTL2	-3.99397	0.920159	-7.86291	2.1e-08	2.14e-06	9.40373
PRICKLE2	-3.99498	0.348266	-7.85198	2.15e-08	2.18e-06	9.37838
ZFP36	-3.09193	0.408907	-7.84921	2.17e-08	2.18e-06	9.37196
C3orf70	-3.41374	0.299414	-7.84901	2.17e-08	2.18e-06	9.37148
ZNF587	2.42811	-0.235722	7.84627	2.18e-08	2.19e-06	9.36512
CORO1C	-3.50094	0.497202	-7.84221	2.2e-08	2.19e-06	9.35569
TMEFF2	-5.43335	0.177946	-7.84087	2.21e-08	2.19e-06	9.35258
FAM83B	3.94683	-0.681043	7.83665	2.23e-08	2.21e-06	9.3428
SYT11	-3.45714	0.658209	-7.83505	2.24e-08	2.21e-06	9.33906
RAMP1	-5.87438	0.577441	-7.81895	2.33e-08	2.28e-06	9.30166
RAB9B	-3.78739	0.369415	-7.8093	2.38e-08	2.31e-06	9.27923
CCPG1	-2.40552	0.273965	-7.80867	2.39e-08	2.31e-06	9.27776
EMILIN1	-3.21906	0.5	-7.80651	2.4e-08	2.31e-06	9.27272
GPM6B	-3.65063	0.447744	-7.80617	2.4e-08	2.31e-06	9.27195
SBDSP1	-2.76726	0.443917	-7.8026	2.42e-08	2.32e-06	9.26363
RAB11FIP4	3.80429	-0.429578	7.7882	2.51e-08	2.39e-06	9.23011
GATA5	-6.49513	0.51812	-7.78037	2.56e-08	2.43e-06	9.21186
RRAD	-4.93948	0.937219	-7.77159	2.61e-08	2.47e-06	9.1914
EFHA2	-4.06245	0.173435	-7.76529	2.65e-08	2.49e-06	9.1767
JAZF1	-4.82829	0.208377	-7.76409	2.66e-08	2.49e-06	9.1739
CHRDL2	-6.21451	1.07276	-7.76121	2.68e-08	2.5e-06	9.16719
RGS1	-6.25381	0.314179	-7.75126	2.74e-08	2.55e-06	9.14397
LOC100128191	2.77282	-0.484868	7.73237	2.87e-08	2.66e-06	9.09986
SORBS2	-3.07792	0.302886	-7.72844	2.9e-08	2.67e-06	9.09067
LY6K	4.03504	-0.608165	7.72292	2.94e-08	2.69e-06	9.07776
LHFP	-3.34519	0.410146	-7.71324	3e-08	2.74e-06	9.05514
MAP1A	-3.72441	0.492554	-7.71291	3.01e-08	2.74e-06	9.05434
SOBP	-3.2857	0.207512	-7.70296	3.08e-08	2.79e-06	9.03108
ILK	-2.89946	0.501967	-7.69946	3.11e-08	2.8e-06	9.02287
JUN	-4.5998	1.11295	-7.69865	3.11e-08	2.8e-06	9.02098
THRA	-2.80665	0.326645	-7.68548	3.21e-08	2.88e-06	8.99012
DKFZP586K1520	-4.32289	0.370237	-7.67268	3.31e-08	2.96e-06	8.96011
CAV1	-4.6288	0.682617	-7.66829	3.35e-08	2.97e-06	8.94983
GATA6	-5.22222	0.788542	-7.66587	3.37e-08	2.97e-06	8.94415
FBN1	-4.11474	0.416189	-7.66542	3.37e-08	2.97e-06	8.94309
COL6A2	-4.67041	-0.0731086	-7.66418	3.38e-08	2.97e-06	8.94019
IL6ST	-2.43986	0.293959	-7.66036	3.41e-08	2.98e-06	8.93121
GSN	-3.3275	0.31396	-7.65596	3.45e-08	2.98e-06	8.92088
SYPL2	-4.02148	0.470227	-7.65507	3.46e-08	2.98e-06	8.91881
EFEMP1	-6.40672	0.546748	-7.65481	3.46e-08	2.98e-06	8.91818
PRDM6	-3.74041	0.381412	-7.65458	3.46e-08	2.98e-06	8.91764
TIMP2	-4.00097	0.393459	-7.65128	3.49e-08	2.99e-06	8.9099
COLEC12	-4.56043	0.542502	-7.64564	3.54e-08	3.02e-06	8.89665
RBPMS2	-5.66686	0.358831	-7.63198	3.66e-08	3.11e-06	8.86455
TENC1	-2.89826	0.457344	-7.6294	3.68e-08	3.12e-06	8.85849
GAS1	-5.34245	0.726106	-7.62019	3.76e-08	3.17e-06	8.83683
SPEG	-4.43766	0.692686	-7.61921	3.77e-08	3.17e-06	8.83454
KCTD12	-3.40338	0.19456	-7.61543	3.81e-08	3.19e-06	8.82564
KIF14	5.06424	-0.580755	7.61285	3.83e-08	3.19e-06	8.81957
C7orf58	-4.3167	0.253227	-7.60865	3.87e-08	3.21e-06	8.80968
FHL1	-3.48663	0.550799	-7.60283	3.93e-08	3.25e-06	8.79599
SSC5D	-3.69711	0.104751	-7.60028	3.95e-08	3.25e-06	8.78997
C5orf4	-3.59078	0.415392	-7.59995	3.95e-08	3.25e-06	8.78919
LPP	-3.06318	0.148232	-7.59758	3.98e-08	3.25e-06	8.7836
ZBTB16	-3.55151	0.611798	-7.58916	4.06e-08	3.31e-06	8.76377
FOXD3	-4.59399	0.927472	-7.58	4.15e-08	3.37e-06	8.74219
AXL	-3.15652	0.143291	-7.57692	4.18e-08	3.38e-06	8.73492
NBLA00301	-6.14244	1.16102	-7.57157	4.24e-08	3.41e-06	8.7223
MKX	-5.95587	0.87805	-7.56508	4.3e-08	3.45e-06	8.707
NFIA	-3.02844	0.324961	-7.56329	4.32e-08	3.45e-06	8.70276
DCLK1	-3.90046	0.0973464	-7.56303	4.33e-08	3.45e-06	8.70216
TP63	4.00582	-0.891443	7.55822	4.38e-08	3.48e-06	8.6908
WISP2	-6.20414	0.310159	-7.55331	4.43e-08	3.5e-06	8.6792
ITPR1	-3.85349	0.271387	-7.55051	4.46e-08	3.52e-06	8.67258
MEF2C	-3.6307	0.238651	-7.54826	4.49e-08	3.52e-06	8.66727
RGL1	-2.99315	0.320788	-7.54114	4.56e-08	3.55e-06	8.65045
ITGA7	-3.89939	0.455	-7.54062	4.57e-08	3.55e-06	8.64923
WFDC1	-3.46365	0.561817	-7.53971	4.58e-08	3.55e-06	8.64708
HIC1	-3.45459	0.279521	-7.53896	4.59e-08	3.55e-06	8.64529
PGM5	-5.36812	0.293293	-7.53828	4.6e-08	3.55e-06	8.64369
PPAP2B	-3.31343	0.443621	-7.5271	4.72e-08	3.63e-06	8.61727
ARHGAP24	-3.42324	0.229624	-7.52213	4.78e-08	3.66e-06	8.6055
CLIC4	-3.96994	0.289324	-7.51754	4.83e-08	3.69e-06	8.59465
PJA2	-2.92149	0.423977	-7.50475	4.99e-08	3.78e-06	8.56437
LOC572558	-8.23409	0.886599	-7.5046	4.99e-08	3.78e-06	8.56402
RNASE4	-4.48916	0.0694989	-7.50089	5.03e-08	3.8e-06	8.55524
IGF1	-4.69345	0.431638	-7.4953	5.1e-08	3.84e-06	8.54198
CASC5	4.11781	-0.598485	7.49079	5.16e-08	3.87e-06	8.53129
FAM46B	-4.56958	0.307897	-7.48843	5.19e-08	3.88e-06	8.5257
CYBRD1	-3.6672	0.408062	-7.48296	5.26e-08	3.92e-06	8.51274
PALLD	-3.33646	0.440496	-7.47173	5.41e-08	4.01e-06	8.48609
ROR1	-3.6122	0.241642	-7.47098	5.42e-08	4.01e-06	8.48431
CAP2	-3.71258	0.373794	-7.46301	5.52e-08	4.07e-06	8.4654
ANTXR2	-3.44167	0.314193	-7.46118	5.55e-08	4.08e-06	8.46106
BIN1	-3.90025	0.80772	-7.45734	5.6e-08	4.1e-06	8.45196
ZEB2	-3.19076	0.232923	-7.45632	5.62e-08	4.1e-06	8.44952
NADSYN1	2.78749	-0.331499	7.45045	5.7e-08	4.13e-06	8.43558
C16orf89	-4.14412	0.579621	-7.4503	5.7e-08	4.13e-06	8.43524
C6orf186	-3.76373	0.605843	-7.44757	5.74e-08	4.15e-06	8.42873
TMEM100	-3.97601	0.21228	-7.44628	5.76e-08	4.15e-06	8.42568
HTR2A	-4.61665	0.620109	-7.44463	5.78e-08	4.15e-06	8.42175
ZCCHC24	-3.5495	0.364915	-7.44283	5.8e-08	4.15e-06	8.41749
OLFML3	-4.5892	0.24185	-7.43873	5.86e-08	4.17e-06	8.40773
ITIH5	-3.71095	0.172081	-7.43766	5.88e-08	4.17e-06	8.40519
CRHBP	-3.93582	-0.0494338	-7.43762	5.88e-08	4.17e-06	8.40509
P2RY14	-5.02523	0.613141	-7.43096	5.98e-08	4.22e-06	8.38927
HIST1H2AI	4.74813	-0.558094	7.42808	6.02e-08	4.24e-06	8.38242
STXBP6	-4.40733	0.288567	-7.42122	6.12e-08	4.29e-06	8.3661
PKP3	3.15769	-0.538831	7.42064	6.13e-08	4.29e-06	8.36471
HSD17B6	-5.61754	0.55862	-7.41902	6.15e-08	4.29e-06	8.36087
EHF	3.51953	-0.399392	7.41533	6.21e-08	4.32e-06	8.35209
RELN	-4.03827	-0.176884	-7.4098	6.29e-08	4.36e-06	8.33892
PCOLCE2	-7.11476	0.82888	-7.40585	6.36e-08	4.39e-06	8.32952
BOC	-4.44251	0.0498363	-7.40397	6.39e-08	4.4e-06	8.32504
KITLG	-3.8034	0.47087	-7.39762	6.49e-08	4.45e-06	8.30991
ADAMTSL4	-3.10874	-0.0204658	-7.38835	6.64e-08	4.53e-06	8.28781
TGFB1I1	-3.57964	0.524744	-7.387	6.66e-08	4.53e-06	8.2846
REEP2	-4.00079	0.491914	-7.38648	6.67e-08	4.53e-06	8.28335
FERMT1	3.39163	-0.652593	7.38418	6.7e-08	4.54e-06	8.27786
KLHL13	-4.16273	0.400696	-7.37548	6.85e-08	4.62e-06	8.25713
ASPN	-3.95386	0.138566	-7.3744	6.87e-08	4.62e-06	8.25455
SRL	-3.21105	0.5257	-7.37386	6.88e-08	4.62e-06	8.25326
LRFN2	4.27489	-0.897337	7.36014	7.11e-08	4.76e-06	8.2205
ROR2	-3.46843	0.148493	-7.3573	7.16e-08	4.76e-06	8.21373
TCEAL6	-2.90747	-0.17849	-7.35675	7.17e-08	4.76e-06	8.21242
ACOX2	-4.55027	0.737687	-7.35637	7.18e-08	4.76e-06	8.21152
LOC497257	2.70839	-0.169172	7.35418	7.22e-08	4.77e-06	8.20629
MYH2	-4.70339	0.691097	-7.34777	7.33e-08	4.83e-06	8.19097
ZNF521	-3.0386	-0.087058	-7.34273	7.42e-08	4.88e-06	8.17893
ZCWPW2	-3.07567	0.543501	-7.33662	7.54e-08	4.94e-06	8.16433
LINC00312	-3.95161	0.803472	-7.33298	7.6e-08	4.95e-06	8.15562
GPRASP1	-3.38808	0.253726	-7.33295	7.6e-08	4.95e-06	8.15556
STON1	-5.21766	0.236498	-7.33122	7.64e-08	4.96e-06	8.1514
RYR2	-3.8583	0.432698	-7.3247	7.76e-08	5.02e-06	8.13582
CDC25C	5.11243	-0.234401	7.32034	7.85e-08	5.06e-06	8.12538
XKR4	-4.77568	0.722337	-7.31967	7.86e-08	5.06e-06	8.12378
ITGA5	-3.90745	0.422452	-7.3061	8.13e-08	5.21e-06	8.09131
FYN	-2.992	0.468725	-7.30061	8.24e-08	5.27e-06	8.07816
PLA2G4C	-3.24308	0.200481	-7.29583	8.33e-08	5.32e-06	8.06671
SBDS	-2.2218	0.3888	-7.29331	8.39e-08	5.33e-06	8.06068
ODF3L1	-4.07136	0.297699	-7.29115	8.43e-08	5.35e-06	8.0555
ADCY5	-3.87557	0.384554	-7.28965	8.46e-08	5.35e-06	8.0519
SDC2	-3.52895	0.625873	-7.28775	8.5e-08	5.36e-06	8.04734
GPR183	-3.85918	0.0843818	-7.28649	8.53e-08	5.36e-06	8.04432
ZNF626	2.33974	-0.240164	7.28518	8.56e-08	5.36e-06	8.04118
PAM	-2.5081	0.384669	-7.27863	8.7e-08	5.44e-06	8.02549
SH3D19	-3.01518	0.268419	-7.27305	8.82e-08	5.5e-06	8.01209
SPATA4	-4.21353	0.51244	-7.25592	9.2e-08	5.71e-06	7.97097
AP1M2	3.18037	-0.48312	7.25545	9.21e-08	5.71e-06	7.96984
LIX1L	-2.88912	0.411991	-7.24953	9.35e-08	5.76e-06	7.95563
MYOM1	-4.33598	0.0183933	-7.24924	9.35e-08	5.76e-06	7.95493
DIRAS3	-3.78972	0.141481	-7.2482	9.38e-08	5.76e-06	7.95244
ADH1B	-7.57505	1.6126	-7.24392	9.48e-08	5.8e-06	7.94215
POTEF	-2.98429	0.115978	-7.24343	9.49e-08	5.8e-06	7.94098
SVEP1	-3.24037	0.0741676	-7.24204	9.52e-08	5.8e-06	7.93763
NXPH3	-3.48572	0.211182	-7.24069	9.55e-08	5.8e-06	7.93439
ADARB1	-2.75215	0.235191	-7.2363	9.66e-08	5.85e-06	7.92384
RHOB	-2.60045	0.136096	-7.23464	9.7e-08	5.86e-06	7.91986
GPC6	-4.08017	0.0370069	-7.22248	9.99e-08	6.02e-06	7.89062
PTPN6	2.13808	-0.366556	7.21898	1.01e-07	6.06e-06	7.88218
GULP1	-3.94742	0.00562304	-7.21377	1.02e-07	6.12e-06	7.86965
GXYLT2	-4.53758	0.0416956	-7.21067	1.03e-07	6.15e-06	7.8622
ZNF273	2.09756	-0.341196	7.20922	1.03e-07	6.16e-06	7.85869
BCHE	-3.95926	0.138121	-7.20718	1.04e-07	6.17e-06	7.8538
LOC389906	2.06701	-0.307999	7.20487	1.04e-07	6.17e-06	7.84823
NR3C1	-2.91777	0.0531161	-7.20471	1.04e-07	6.17e-06	7.84785
ANXA6	-3.84067	0.350601	-7.20193	1.05e-07	6.19e-06	7.84115
SYNC	-3.15377	0.38415	-7.20177	1.05e-07	6.19e-06	7.84076
ELMO3	2.64421	-0.360741	7.19441	1.07e-07	6.28e-06	7.82305
WWC1	3.8078	-0.568127	7.19317	1.07e-07	6.29e-06	7.82005
FYCO1	-2.43849	0.324156	-7.19184	1.08e-07	6.29e-06	7.81683
PNMA1	-3.27872	0.41072	-7.18426	1.1e-07	6.39e-06	7.79857
ARRDC1	1.97583	-0.2488	7.18219	1.1e-07	6.41e-06	7.79359
SHISA3	-6.46264	0.980512	-7.17627	1.12e-07	6.48e-06	7.77932
DDRGK1	1.84675	-0.220376	7.17487	1.12e-07	6.49e-06	7.77593
LATS2	-2.79619	0.349132	-7.16758	1.15e-07	6.57e-06	7.75834
RGAG4	-3.37955	0.182605	-7.16681	1.15e-07	6.57e-06	7.7565
LGI2	-2.60129	-0.20476	-7.16659	1.15e-07	6.57e-06	7.75597
PDE4B	-3.85894	0.368036	-7.16562	1.15e-07	6.57e-06	7.75362
SSTR1	-4.9082	0.0977926	-7.16212	1.16e-07	6.61e-06	7.74519
AKT3	-3.4337	0.168369	-7.15281	1.19e-07	6.75e-06	7.7227
NTNG1	-3.88842	-0.00844352	-7.15019	1.2e-07	6.78e-06	7.71639
TSPAN2	-5.43135	0.564735	-7.1478	1.2e-07	6.8e-06	7.71061
MAPRE2	-3.17131	0.445828	-7.14503	1.21e-07	6.83e-06	7.70391
LSR	3.53659	0.0515108	7.12919	1.26e-07	7.08e-06	7.66564
HTRA3	-3.58856	0.259887	-7.12585	1.27e-07	7.12e-06	7.65755
LYVE1	-5.10134	0.982936	-7.1197	1.29e-07	7.22e-06	7.6427
FBLN5	-4.41108	0.588767	-7.11736	1.3e-07	7.24e-06	7.63704
RBPMS	-2.85808	0.176983	-7.10787	1.33e-07	7.39e-06	7.61408
ERVV-2	2.72015	-0.483794	7.10514	1.34e-07	7.43e-06	7.60745
SSPN	-3.42232	0.644775	-7.10403	1.34e-07	7.43e-06	7.60478
HGF	-3.92638	0.0920671	-7.10194	1.35e-07	7.45e-06	7.59972
FER1L4	3.30189	-0.663722	7.08923	1.39e-07	7.67e-06	7.56894
DMGDH	-3.16457	0.123406	-7.08826	1.4e-07	7.67e-06	7.56658
ZNF578	2.02895	-0.236781	7.08196	1.42e-07	7.77e-06	7.55132
FOSB	-5.50105	1.44808	-7.08004	1.42e-07	7.79e-06	7.54665
PPARG	2.9034	-0.17411	7.06585	1.48e-07	8.05e-06	7.51225
MGP	-4.24741	0.45788	-7.06278	1.49e-07	8.09e-06	7.5048
MGC24103	-3.84479	-0.0147626	-7.06048	1.5e-07	8.12e-06	7.49922
CMAHP	-3.29964	0.471435	-7.05301	1.52e-07	8.25e-06	7.4811
DSCAML1	-4.34553	0.215937	-7.04843	1.54e-07	8.32e-06	7.46997
FMOD	-3.47993	0.313768	-7.03901	1.58e-07	8.5e-06	7.44711
PYGM	-4.84288	0.617296	-7.03715	1.59e-07	8.52e-06	7.4426
AGMAT	3.8283	-0.800445	7.03112	1.61e-07	8.63e-06	7.42795
MARVELD1	-2.94182	0.239191	-7.02946	1.62e-07	8.64e-06	7.42391
CNTN1	-4.94093	0.0829012	-7.02646	1.63e-07	8.68e-06	7.41662
IQGAP3	3.74894	-0.104407	7.02411	1.64e-07	8.7e-06	7.41091
TMX4	-2.94943	0.3302	-7.02381	1.64e-07	8.7e-06	7.41018
MPP1	-3.12677	0.0496864	-7.0205	1.65e-07	8.75e-06	7.40212
P4HA3	-3.72286	0.513759	-7.00643	1.71e-07	9.04e-06	7.36792
CAMSAP3	2.4911	-0.319951	7.00397	1.72e-07	9.08e-06	7.36191
HDC	-3.71151	0.607313	-7.00083	1.74e-07	9.13e-06	7.35427
PDE1C	-3.85186	-0.00653385	-6.9984	1.75e-07	9.15e-06	7.34836
CCDC110	-4.42831	0.529997	-6.9977	1.75e-07	9.15e-06	7.34667
PDLIM7	-2.841	0.505231	-6.98608	1.8e-07	9.4e-06	7.31837
PLCD4	-3.30879	0.477428	-6.98025	1.83e-07	9.52e-06	7.30416
CDT1	5.72347	-0.993996	6.97938	1.83e-07	9.52e-06	7.30204
SOD3	-4.2618	0.446466	-6.97326	1.86e-07	9.64e-06	7.28712
SH3BGR	-3.25888	0.529522	-6.97062	1.87e-07	9.68e-06	7.28069
CFD	-4.64979	1.21828	-6.96936	1.88e-07	9.69e-06	7.27762
CYR61	-5.29008	0.522741	-6.96493	1.9e-07	9.77e-06	7.26683
PPP1R12A	-2.88704	0.265222	-6.95464	1.95e-07	1e-05	7.24172
IGSF10	-5.34633	0.434677	-6.95068	1.97e-07	1.01e-05	7.23207
SERPINA3	-4.2971	0.140423	-6.94979	1.97e-07	1.01e-05	7.2299
HSPB8	-5.78052	0.822677	-6.94608	1.99e-07	1.01e-05	7.22084
CES1	-3.98396	0.0391724	-6.94578	1.99e-07	1.01e-05	7.22011
IL6	-4.41462	0.749308	-6.9457	1.99e-07	1.01e-05	7.21991
SOLH	1.786	-0.3635	6.94491	2e-07	1.01e-05	7.21799
KIAA0408	-5.29745	0.864322	-6.93802	2.03e-07	1.03e-05	7.20118
FBXO31	-1.79086	-0.319285	-6.93148	2.07e-07	1.04e-05	7.18521
GSTM5	-3.41615	0.0230218	-6.92961	2.08e-07	1.04e-05	7.18064
FGF2	-4.86682	0.0722565	-6.92101	2.12e-07	1.06e-05	7.15963
PPFIBP2	3.24503	-0.450899	6.91749	2.14e-07	1.07e-05	7.15101
SGCB	-3.48849	0.302944	-6.91527	2.15e-07	1.07e-05	7.14559
CHRDL1	-5.4503	-0.416846	-6.90699	2.2e-07	1.09e-05	7.12535
ERBB3	2.73029	-0.133159	6.90585	2.2e-07	1.1e-05	7.12257
C20orf46	3.30781	0.123514	6.90462	2.21e-07	1.1e-05	7.11955
MKI67	4.35076	0.0877843	6.89907	2.24e-07	1.11e-05	7.10598
LOC100127983	-5.42301	1.19982	-6.8946	2.27e-07	1.12e-05	7.09504
LIFR	-4.33842	-0.2964	-6.89389	2.27e-07	1.12e-05	7.09331
BAI3	-5.78311	0.0561365	-6.89357	2.27e-07	1.12e-05	7.09252
LOC100133306	4.22026	-0.162192	6.88877	2.3e-07	1.13e-05	7.08077
GRHL1	2.75503	-0.224426	6.88656	2.31e-07	1.13e-05	7.07538
CSRNP1	-2.97901	0.356349	-6.88328	2.33e-07	1.14e-05	7.06734
FAM46A	-2.18261	0.186259	-6.87847	2.36e-07	1.15e-05	7.05556
CDC37L1	-2.18772	0.257549	-6.87743	2.37e-07	1.15e-05	7.05303
PRRX1	-4.67483	0.630665	-6.87154	2.4e-07	1.16e-05	7.0386
ENPP1	-3.70912	0.369196	-6.86517	2.44e-07	1.18e-05	7.02298
FXYD1	-3.46767	0.0255468	-6.86315	2.46e-07	1.18e-05	7.01805
RAD9A	2.10666	-0.205754	6.85911	2.48e-07	1.19e-05	7.00813
LAMA2	-3.54665	0.206241	-6.85856	2.48e-07	1.19e-05	7.00679
DCN	-5.06853	0.167169	-6.85215	2.52e-07	1.21e-05	6.99107
ITM2A	-4.27211	0.0551041	-6.84979	2.54e-07	1.21e-05	6.9853
BDKRB1	-4.41454	0.226552	-6.84853	2.55e-07	1.22e-05	6.9822
SLC39A4	2.55786	-0.10187	6.8463	2.56e-07	1.22e-05	6.97673
TXNRD1	-3.13906	0.406496	-6.8387	2.61e-07	1.24e-05	6.95809
ST6GALNAC3	-2.37237	0.07684	-6.83424	2.64e-07	1.25e-05	6.94714
CSRP1	-3.27237	0.601411	-6.83262	2.65e-07	1.25e-05	6.94316
LILRB5	-3.41462	0.123326	-6.83095	2.66e-07	1.26e-05	6.93907
SPERT	5.07568	-0.49226	6.82211	2.72e-07	1.28e-05	6.91736
PRKCDBP	-3.6088	0.471907	-6.82021	2.74e-07	1.29e-05	6.9127
C16orf45	-3.72684	0.0844046	-6.81662	2.76e-07	1.29e-05	6.90387
FAM110A	2.50449	-0.382762	6.81347	2.78e-07	1.3e-05	6.89614
CD302	-2.44431	0.0722397	-6.80967	2.81e-07	1.31e-05	6.88681
ACAT1	-2.70791	0.198329	-6.80906	2.81e-07	1.31e-05	6.88532
NR3C2	-4.11366	-0.30657	-6.80687	2.83e-07	1.32e-05	6.87992
SLC8A1	-2.8341	0.420163	-6.80129	2.87e-07	1.33e-05	6.86621
LOC400550	-3.85558	0.238388	-6.78671	2.98e-07	1.38e-05	6.83036
MBNL1	-2.19211	0.137824	-6.77991	3.03e-07	1.4e-05	6.81364
COL8A2	-3.42942	0.0655838	-6.77614	3.06e-07	1.41e-05	6.80436
CYS1	-4.91505	0.243915	-6.77526	3.07e-07	1.41e-05	6.80218
CNKSR1	3.20331	-0.530265	6.7652	3.15e-07	1.44e-05	6.77742
PLP1	-5.0762	1.09507	-6.76373	3.16e-07	1.44e-05	6.77381
ARHGEF16	2.3986	-0.190242	6.76331	3.16e-07	1.44e-05	6.77278
IKZF3	3.05127	-0.629852	6.75982	3.19e-07	1.45e-05	6.76418
PLEKHN1	3.78617	-0.181791	6.75976	3.19e-07	1.45e-05	6.76403
SOX17	-3.05423	0.14497	-6.75455	3.23e-07	1.47e-05	6.75119
TCF4	-2.57228	0.446315	-6.75088	3.26e-07	1.48e-05	6.74217
ABCB5	-2.85791	0.0675888	-6.7507	3.26e-07	1.48e-05	6.74172
MAP7	2.47484	-0.474472	6.74997	3.27e-07	1.48e-05	6.73991
FIGF	-3.35498	0.0952293	-6.74545	3.31e-07	1.49e-05	6.72879
RRAS	-3.14645	0.238637	-6.74489	3.31e-07	1.49e-05	6.72741
PTPRD	-5.78268	0.0484158	-6.74355	3.32e-07	1.49e-05	6.7241
NEK2	5.6879	-0.458463	6.73985	3.35e-07	1.5e-05	6.71498
COL21A1	-3.8789	0.649652	-6.73004	3.44e-07	1.53e-05	6.69079
LMO3	-6.15634	0.468613	-6.72942	3.44e-07	1.53e-05	6.68925
TWIST1	-3.72095	-0.390107	-6.72886	3.45e-07	1.53e-05	6.68788
TPM1	-3.54295	0.630555	-6.72519	3.48e-07	1.54e-05	6.67883
SPAG4	3.95973	-0.023621	6.72502	3.48e-07	1.54e-05	6.6784
FOS	-4.17	0.975383	-6.72283	3.5e-07	1.55e-05	6.67299
ARMCX3-AS1	-3.56985	-0.081309	-6.72168	3.51e-07	1.55e-05	6.67017
HSPA12B	-2.47285	0.141128	-6.72109	3.52e-07	1.55e-05	6.66872
CCDC64B	3.25323	0.28009	6.71913	3.54e-07	1.55e-05	6.66386
LOC441268	2.90806	-0.227295	6.69969	3.71e-07	1.63e-05	6.61589
HIST1H2AL	4.7017	-0.25828	6.6992	3.72e-07	1.63e-05	6.61466
PAQR6	2.58076	-0.178779	6.69886	3.72e-07	1.63e-05	6.61383
C1R	-3.33449	0.304277	-6.69549	3.75e-07	1.64e-05	6.60551
REV3L	-2.13372	0.302405	-6.69367	3.77e-07	1.64e-05	6.60101
CNOT1	1.89238	-0.27518	6.69239	3.78e-07	1.64e-05	6.59784
RABEP2	1.7612	-0.0701781	6.68876	3.82e-07	1.65e-05	6.58887
COL14A1	-3.74784	-0.131421	-6.67858	3.92e-07	1.69e-05	6.56371
GNG2	-2.75913	0.202277	-6.67792	3.93e-07	1.69e-05	6.56209
CSF3	-4.70276	0.4349	-6.67627	3.94e-07	1.7e-05	6.558
FBXL22	-3.66499	0.373196	-6.67445	3.96e-07	1.7e-05	6.5535
HIST1H1B	6.31775	-0.520146	6.67408	3.96e-07	1.7e-05	6.55259
IL17B	-3.46117	0.269451	-6.67222	3.98e-07	1.71e-05	6.54799
TMEM35	-4.70638	0.174819	-6.67113	3.99e-07	1.71e-05	6.54529
TSHZ3	-4.44611	0.727732	-6.66967	4.01e-07	1.71e-05	6.54167
NID1	-3.4765	0.283908	-6.66708	4.04e-07	1.72e-05	6.53528
HSPB3	-5.49672	0.447533	-6.66666	4.04e-07	1.72e-05	6.53424
DPRXP4	2.38033	-0.246684	6.66238	4.08e-07	1.73e-05	6.52366
FBXO32	-3.66	0.57793	-6.66036	4.1e-07	1.74e-05	6.51866
FKBP5	-4.01042	0.348034	-6.65384	4.17e-07	1.76e-05	6.50253
PER2	-2.35485	0.218958	-6.65336	4.18e-07	1.76e-05	6.50133
INA	4.57757	-0.223815	6.64901	4.23e-07	1.77e-05	6.49055
BDKRB2	-3.29482	0.494572	-6.649	4.23e-07	1.77e-05	6.49053
TNXB	-2.74271	0.126138	-6.64614	4.26e-07	1.78e-05	6.48345
CBLC	3.4639	-0.34878	6.63968	4.33e-07	1.81e-05	6.46745
CLMP	-3.94978	0.346507	-6.63232	4.41e-07	1.84e-05	6.44923
STARD8	-2.52637	-0.149719	-6.62722	4.47e-07	1.86e-05	6.4366
CD34	-2.2999	0.0704098	-6.62565	4.48e-07	1.87e-05	6.4327
CCND2	-4.48846	0.240949	-6.6198	4.55e-07	1.89e-05	6.4182
EPHA3	-2.42472	0.129683	-6.61212	4.64e-07	1.92e-05	6.39915
STON1-GTF2A1L	-4.69678	0.462358	-6.60864	4.68e-07	1.94e-05	6.39053
GATA3	3.65636	-0.785429	6.60264	4.76e-07	1.96e-05	6.37564
ME1	-3.86134	-0.246778	-6.5997	4.79e-07	1.97e-05	6.36834
ITGA8	-2.92113	0.571578	-6.59944	4.79e-07	1.97e-05	6.3677
DENND5A	-2.81296	0.344221	-6.59885	4.8e-07	1.97e-05	6.36624
SLC24A3	-4.16397	0.966213	-6.59282	4.88e-07	2e-05	6.35129
PPP1CB	-2.49506	0.180598	-6.58509	4.97e-07	2.03e-05	6.33209
CNGB3	4.49666	-0.896178	6.57825	5.06e-07	2.07e-05	6.3151
XYLB	3.70711	-0.242344	6.56902	5.18e-07	2.11e-05	6.29217
SNX31	4.53291	-0.795136	6.56462	5.24e-07	2.13e-05	6.28125
PPP1R18	-2.2002	0.0502717	-6.56338	5.26e-07	2.13e-05	6.27815
HABP4	-2.81757	0.505294	-6.55556	5.36e-07	2.17e-05	6.25871
CCDC102A	-2.72936	0.264002	-6.55553	5.36e-07	2.17e-05	6.25866
FAM69C	-3.29714	0.417856	-6.55475	5.37e-07	2.17e-05	6.2567
MSN	-3.1684	0.456606	-6.55402	5.38e-07	2.17e-05	6.25489
EGR2	-4.50431	0.626958	-6.5464	5.49e-07	2.21e-05	6.23595
CH25H	-3.62566	0.171953	-6.5443	5.52e-07	2.21e-05	6.23073
DUS1L	2.00225	-0.146749	6.54407	5.52e-07	2.21e-05	6.23015
SACS	-3.18588	0.55351	-6.54381	5.53e-07	2.21e-05	6.22949
CRYM	-4.06646	0.2966	-6.53932	5.59e-07	2.23e-05	6.21833
GNAO1	-3.20318	0.465973	-6.53763	5.61e-07	2.24e-05	6.21414
LOC100128950	3.25741	-0.531163	6.53657	5.63e-07	2.24e-05	6.21148
LOC254057	3.52288	-0.490581	6.53573	5.64e-07	2.24e-05	6.20939
EMP3	-3.76131	0.318359	-6.53334	5.68e-07	2.24e-05	6.20346
CALD1	-4.39332	0.892523	-6.53278	5.68e-07	2.24e-05	6.20206
VIPR2	-2.98189	-0.000742766	-6.53268	5.69e-07	2.24e-05	6.20181
FAM203A	2.0477	-0.287952	6.53219	5.69e-07	2.24e-05	6.20058
TBX18	-4.23495	0.0886393	-6.52646	5.78e-07	2.27e-05	6.18632
HSPA2	-3.61576	0.457383	-6.52636	5.78e-07	2.27e-05	6.18609
SH3D21	2.56598	-0.149377	6.52539	5.79e-07	2.27e-05	6.18367
TBX1	3.94279	-0.216456	6.52428	5.81e-07	2.27e-05	6.1809
HIPK3	-2.34167	0.0371266	-6.52419	5.81e-07	2.27e-05	6.18068
POU5F1	2.87014	-0.25155	6.51694	5.92e-07	2.31e-05	6.16262
DEGS1	-3.16311	0.184379	-6.51622	5.93e-07	2.31e-05	6.16083
SCN3B	-3.50797	0.412411	-6.5146	5.96e-07	2.31e-05	6.15679
SARS2	2.41501	-0.266027	6.51428	5.96e-07	2.31e-05	6.15599
MEF2D	-1.56894	-0.0580501	-6.51259	5.99e-07	2.32e-05	6.1518
RCAN2	-3.42337	0.543431	-6.50814	6.06e-07	2.34e-05	6.1407
TEN1	1.7783	-0.125871	6.50407	6.12e-07	2.36e-05	6.13056
FAIM2	-3.20289	0.243485	-6.4962	6.24e-07	2.4e-05	6.11096
GNG12	-2.49024	0.299621	-6.49457	6.27e-07	2.41e-05	6.10688
SCHIP1	-3.52486	0.160234	-6.4928	6.3e-07	2.42e-05	6.10248
FANCI	3.29107	-0.503792	6.48856	6.37e-07	2.44e-05	6.09191
RSC1A1	2.23858	-0.337831	6.48739	6.39e-07	2.44e-05	6.089
TPPP	-5.07623	-0.143863	-6.48473	6.43e-07	2.45e-05	6.08236
B3GALT2	-4.71892	0.682054	-6.4843	6.44e-07	2.45e-05	6.08128
NUPR1	-3.87159	0.527953	-6.48385	6.44e-07	2.45e-05	6.08016
TRPC3	-2.9221	-0.0555205	-6.47262	6.63e-07	2.52e-05	6.05216
C17orf28	2.49229	-0.252756	6.47226	6.64e-07	2.52e-05	6.05124
PER1	-3.16174	0.649572	-6.47056	6.67e-07	2.52e-05	6.047
KLHL5	-3.3823	0.185005	-6.46799	6.71e-07	2.53e-05	6.0406
DCHS1	-3.18842	0.300786	-6.46598	6.75e-07	2.54e-05	6.03558
ANKRD5	2.62632	-0.676557	6.46251	6.81e-07	2.56e-05	6.02692
ZMYND8	2.34685	-0.0821468	6.46222	6.81e-07	2.56e-05	6.02619
CTSG	-5.93853	-0.396263	-6.46027	6.85e-07	2.57e-05	6.02133
RGN	-3.97852	0.451435	-6.45846	6.88e-07	2.58e-05	6.0168
CLIC2	-2.30209	0.101091	-6.45477	6.94e-07	2.6e-05	6.0076
FLJ42709	-3.33136	-0.0838796	-6.45381	6.96e-07	2.6e-05	6.0052
KRT8	2.61442	-0.105132	6.44706	7.08e-07	2.63e-05	5.98836
SLC9A9	-3.14809	0.22346	-6.4466	7.09e-07	2.63e-05	5.98719
LINC00472	-3.20058	0.577116	-6.44614	7.1e-07	2.63e-05	5.98605
DPYSL2	-3.86194	0.041963	-6.446	7.1e-07	2.63e-05	5.98569
ABCC9	-2.94529	0.28338	-6.44557	7.11e-07	2.63e-05	5.98463
NBEA	-5.08801	0.303323	-6.44459	7.13e-07	2.63e-05	5.98217
CADM3	-3.32525	-0.00921247	-6.44137	7.19e-07	2.65e-05	5.97413
FILIP1L	-3.40466	0.130784	-6.43966	7.22e-07	2.66e-05	5.96985
LOC100130009	2.9553	-0.340671	6.4352	7.3e-07	2.68e-05	5.9587
SIRT7	2.00766	0.0104676	6.42394	7.52e-07	2.75e-05	5.93056
TP53INP2	-3.23521	0.754334	-6.42371	7.52e-07	2.75e-05	5.92999
HMGB3P1	3.40912	-0.778134	6.42315	7.53e-07	2.75e-05	5.92858
CAPZA2	-2.31562	-0.103447	-6.4227	7.54e-07	2.75e-05	5.92746
SELM	-4.28291	0.580164	-6.42214	7.55e-07	2.75e-05	5.92606
LAMB2	-2.11484	0.263088	-6.42116	7.57e-07	2.75e-05	5.92361
OSBPL10	-3.34038	0.163114	-6.41639	7.66e-07	2.78e-05	5.91169
TNS4	3.63346	0.106845	6.4141	7.71e-07	2.79e-05	5.90597
CD44	-2.71805	0.212774	-6.41398	7.71e-07	2.79e-05	5.90566
SEMA3A	-4.75927	-0.113403	-6.41347	7.72e-07	2.79e-05	5.90439
ALDH1B1	-3.02377	0.376774	-6.41251	7.74e-07	2.79e-05	5.90199
STK38L	-2.68632	0.177513	-6.4123	7.74e-07	2.79e-05	5.90146
LRRK2	-3.10855	0.19761	-6.40349	7.92e-07	2.85e-05	5.87942
LOC283174	-4.95513	0.203831	-6.40184	7.96e-07	2.86e-05	5.87529
IGFBP6	-5.10723	-0.314422	-6.40079	7.98e-07	2.86e-05	5.87267
FBLN2	-4.40347	0.322417	-6.3963	8.07e-07	2.89e-05	5.86143
RHOJ	-2.89547	0.0117345	-6.39145	8.17e-07	2.92e-05	5.84929
LOC203274	3.44604	-0.250849	6.3876	8.25e-07	2.94e-05	5.83965
MAGEH1	-2.63217	0.25649	-6.38704	8.26e-07	2.94e-05	5.83824
B3GNT3	2.95314	-0.716346	6.3858	8.29e-07	2.94e-05	5.83514
PRSS23	-3.36613	0.747973	-6.38578	8.29e-07	2.94e-05	5.83508
HIST2H3A	5.15363	-0.621221	6.381	8.39e-07	2.97e-05	5.82312
ACTC1	-5.83125	0.69236	-6.3801	8.41e-07	2.98e-05	5.82086
AFAP1	-2.86061	0.238386	-6.37602	8.5e-07	3e-05	5.81063
KCNA5	-3.6233	0.010398	-6.37574	8.51e-07	3e-05	5.80994
TSPAN18	-3.11157	0.378207	-6.37452	8.54e-07	3e-05	5.80687
MEOX2	-5.40609	0.21448	-6.37025	8.63e-07	3.03e-05	5.79618
COL13A1	-2.95192	0.23476	-6.3702	8.63e-07	3.03e-05	5.79605
LAYN	-2.5757	0.351089	-6.36168	8.82e-07	3.08e-05	5.77471
C1orf21	-2.38368	0.0664647	-6.36161	8.82e-07	3.08e-05	5.77454
RASA3	-2.66014	-0.0775113	-6.36154	8.83e-07	3.08e-05	5.77435
SGOL1	4.02598	-0.265935	6.36141	8.83e-07	3.08e-05	5.77404
C8orf84	-4.45472	-0.220553	-6.3594	8.87e-07	3.09e-05	5.76899
PGCP	-2.80432	-0.0300628	-6.3582	8.9e-07	3.09e-05	5.76598
MRAS	-4.06677	-0.0922781	-6.35698	8.93e-07	3.1e-05	5.76294
EML1	-2.95246	-0.117051	-6.3532	9.02e-07	3.12e-05	5.75345
FMO2	-5.50243	0.249994	-6.35155	9.06e-07	3.13e-05	5.74931
TROAP	3.02488	-0.123377	6.34972	9.1e-07	3.14e-05	5.74472
KIFC1	5.36843	-0.162909	6.34453	9.22e-07	3.17e-05	5.73171
SLMAP	-2.66633	0.0411156	-6.34451	9.22e-07	3.17e-05	5.73165
ZNF320	1.71376	-0.0351755	6.34349	9.25e-07	3.18e-05	5.7291
XPNPEP2	-2.82269	0.0558608	-6.3426	9.27e-07	3.18e-05	5.72686
RUNDC3B	-2.81497	-0.0546606	-6.3403	9.32e-07	3.19e-05	5.72108
SRF	-2.67454	0.54654	-6.33949	9.34e-07	3.2e-05	5.71905
EDNRA	-2.68583	-0.0615052	-6.33762	9.39e-07	3.21e-05	5.71436
CD109	-4.10749	0.508263	-6.33626	9.42e-07	3.21e-05	5.71096
MMP23B	-3.06139	0.396242	-6.33282	9.5e-07	3.24e-05	5.70232
TBC1D3G	2.47929	-0.590266	6.3318	9.53e-07	3.24e-05	5.69976
LINC00478	-3.49604	0.160175	-6.32939	9.59e-07	3.25e-05	5.69372
LRCH2	-4.43589	0.337123	-6.32787	9.63e-07	3.26e-05	5.6899
SCNN1G	4.98332	-0.11479	6.32768	9.63e-07	3.26e-05	5.68944
FGF13	-3.21298	-0.166028	-6.32713	9.64e-07	3.26e-05	5.68803
PDZRN3	-2.96234	0.119622	-6.32551	9.68e-07	3.27e-05	5.68399
LOC100128281	3.0294	-0.0595543	6.3238	9.73e-07	3.28e-05	5.67968
DAAM2	-1.99374	-0.0357007	-6.32241	9.76e-07	3.28e-05	5.6762
COL19A1	-3.60949	0.0730832	-6.32215	9.77e-07	3.28e-05	5.67555
MEX3A	4.65701	-0.286555	6.32135	9.79e-07	3.28e-05	5.67353
NR4A3	-4.73468	0.557685	-6.32028	9.82e-07	3.29e-05	5.67086
ELOVL6	2.84338	0.0304353	6.31937	9.84e-07	3.29e-05	5.66856
SLC2A3	-3.67941	0.249545	-6.31356	9.99e-07	3.33e-05	5.65396
AP1S2	-2.20835	0.221398	-6.30467	1.02e-06	3.4e-05	5.63166
ANKRD13D	1.81333	-0.255971	6.30365	1.02e-06	3.41e-05	5.62908
FAM190B	-2.30601	0.0409222	-6.30304	1.03e-06	3.41e-05	5.62754
SGCE	-4.42779	-0.260894	-6.30027	1.03e-06	3.43e-05	5.62059
TMEM55A	-3.06803	0.00170101	-6.29929	1.04e-06	3.43e-05	5.61812
GRB7	3.14521	-0.0491405	6.29295	1.05e-06	3.48e-05	5.6022
A2M	-3.16281	0.263116	-6.29262	1.05e-06	3.48e-05	5.60136
MXRA8	-3.03526	0.163061	-6.2924	1.05e-06	3.48e-05	5.60081
C21orf33	1.76342	-0.132015	6.28895	1.06e-06	3.5e-05	5.59214
PDE1A	-3.48379	0.304048	-6.28733	1.07e-06	3.51e-05	5.58805
TSLP	-4.43074	0.490567	-6.28479	1.08e-06	3.53e-05	5.58169
GNB4	-3.01745	-0.0891495	-6.28295	1.08e-06	3.54e-05	5.57705
ATP8B4	-3.75607	0.48708	-6.28187	1.08e-06	3.55e-05	5.57433
HIST1H2AM	2.76733	-0.314845	6.28079	1.09e-06	3.55e-05	5.57163
MCM10	4.90195	-0.323455	6.27905	1.09e-06	3.56e-05	5.56725
NRP2	-3.06253	0.223438	-6.27837	1.09e-06	3.56e-05	5.56552
CPA3	-4.87364	0.0317355	-6.27809	1.09e-06	3.56e-05	5.56483
FCHO1	3.31679	0.0808034	6.27698	1.1e-06	3.56e-05	5.56204
ALDH2	-4.10707	0.173604	-6.27468	1.1e-06	3.58e-05	5.55624
DNAJC18	-2.5075	0.372494	-6.2702	1.12e-06	3.61e-05	5.54498
TBX2	2.68101	-0.482068	6.27019	1.12e-06	3.61e-05	5.54495
COL6A1	-3.43119	0.0276299	-6.26887	1.12e-06	3.62e-05	5.54165
C19orf45	3.87234	0.135777	6.26853	1.12e-06	3.62e-05	5.54077
CENPM	3.69417	0.132652	6.26763	1.12e-06	3.62e-05	5.53852
KL	-3.06689	0.335589	-6.26222	1.14e-06	3.66e-05	5.5249
ITGA1	-3.24631	-0.218034	-6.25917	1.15e-06	3.69e-05	5.51722
IGSF21	-3.12701	0.23525	-6.25825	1.15e-06	3.69e-05	5.51491
C13orf33	-3.89874	0.752201	-6.25787	1.15e-06	3.69e-05	5.51397
PRSS35	-3.79771	0.517442	-6.25753	1.15e-06	3.69e-05	5.51311
CD36	-3.11886	0.612076	-6.25508	1.16e-06	3.71e-05	5.50694
RHPN1	3.74805	-0.275907	6.25313	1.17e-06	3.72e-05	5.50202
PRAC	-3.53803	0.240794	-6.24424	1.19e-06	3.8e-05	5.47964
HPGDS	-3.44164	-0.0546136	-6.24071	1.21e-06	3.83e-05	5.47077
LAMA4	-2.31694	0.297491	-6.23865	1.21e-06	3.84e-05	5.46557
ABCB4	-2.76967	-0.180432	-6.23536	1.22e-06	3.87e-05	5.45727
C19orf46	3.94705	-0.259199	6.23283	1.23e-06	3.89e-05	5.4509
CHTF18	2.68888	-0.562971	6.23088	1.24e-06	3.91e-05	5.446
FBXO30	-2.853	0.253293	-6.2289	1.24e-06	3.92e-05	5.44099
SETBP1	-2.58713	0.397004	-6.22877	1.24e-06	3.92e-05	5.44068
PMS2L2	1.68624	-0.277708	6.22595	1.25e-06	3.93e-05	5.43357
RCAN3	2.38549	-0.362773	6.22586	1.25e-06	3.93e-05	5.43335
AOC3	-4.85011	1.18531	-6.22398	1.26e-06	3.95e-05	5.42861
PTPLA	-2.91351	0.544547	-6.22078	1.27e-06	3.97e-05	5.42053
FAM107A	-4.49451	0.976964	-6.2183	1.28e-06	3.99e-05	5.41428
XRCC3	1.78026	-0.161191	6.2162	1.28e-06	4.01e-05	5.40899
SPARC	-2.91176	0.502113	-6.21586	1.29e-06	4.01e-05	5.40814
LAD1	3.57568	-0.396055	6.21557	1.29e-06	4.01e-05	5.40741
ERCC6L	4.72192	-1.00944	6.213	1.3e-06	4.03e-05	5.40093
GDF10	-4.39366	0.0497199	-6.21169	1.3e-06	4.03e-05	5.39763
PARM1	-3.64676	0.422294	-6.21137	1.3e-06	4.03e-05	5.39683
LOC339524	-2.59121	0.0496909	-6.20916	1.31e-06	4.05e-05	5.39126
JDP2	-2.31814	0.258368	-6.20536	1.32e-06	4.08e-05	5.38167
ISLR	-3.83676	0.551385	-6.20509	1.32e-06	4.08e-05	5.38097
CYB561	2.26406	-0.310606	6.19854	1.35e-06	4.14e-05	5.36448
P2RX1	-4.86854	0.876846	-6.19795	1.35e-06	4.15e-05	5.36298
TONSL	2.29848	-0.02131	6.19342	1.36e-06	4.18e-05	5.35156
CDC45	4.85921	0.469735	6.19336	1.36e-06	4.18e-05	5.35139
STOM	-4.3055	0.0626159	-6.19273	1.37e-06	4.18e-05	5.34981
STAP2	2.79141	-0.317594	6.19265	1.37e-06	4.18e-05	5.3496
AGRN	3.20365	-0.140241	6.1921	1.37e-06	4.18e-05	5.34822
FAM70A	-4.5713	0.462298	-6.19133	1.37e-06	4.18e-05	5.34628
DDX43	-3.73546	0.600319	-6.18906	1.38e-06	4.2e-05	5.34055
TMC6	2.70944	-0.473064	6.18797	1.38e-06	4.2e-05	5.3378
DNALI1	-3.67388	0.515617	-6.18701	1.39e-06	4.2e-05	5.33537
LCN6	-3.86813	0.178119	-6.18682	1.39e-06	4.2e-05	5.33489
HSPB7	-4.13522	1.03655	-6.18677	1.39e-06	4.2e-05	5.33477
NIPAL1	2.81751	-0.214368	6.18663	1.39e-06	4.2e-05	5.33442
AHNAK2	-3.69589	-0.24921	-6.17698	1.42e-06	4.3e-05	5.31005
C6orf174	-5.073	0.0785911	-6.17374	1.43e-06	4.33e-05	5.30189
AEBP1	-3.83767	0.5126	-6.17202	1.44e-06	4.34e-05	5.29753
FAM183B	3.58021	-0.434225	6.16868	1.45e-06	4.37e-05	5.28909
HELLS	2.97067	-0.147079	6.16792	1.46e-06	4.38e-05	5.28718
FAM26E	-3.68125	0.445351	-6.16739	1.46e-06	4.38e-05	5.28585
KIF4A	3.44606	-0.006089	6.16673	1.46e-06	4.38e-05	5.28417
FZD7	-3.0048	0.306503	-6.16553	1.47e-06	4.38e-05	5.28115
TMEM200B	-3.76799	-0.235536	-6.16377	1.47e-06	4.4e-05	5.27669
BRI3BP	2.64697	-0.513095	6.15408	1.51e-06	4.5e-05	5.25222
CISD1	-2.17428	0.203786	-6.14997	1.53e-06	4.55e-05	5.24184
CXorf69	-3.12619	0.124437	-6.14875	1.53e-06	4.56e-05	5.23875
TBX5	-3.65805	0.209556	-6.14626	1.54e-06	4.58e-05	5.23246
SGTB	-2.90043	0.330461	-6.14323	1.55e-06	4.61e-05	5.2248
MTG1	1.90386	-0.224751	6.14122	1.56e-06	4.63e-05	5.21973
LOC729970	-3.05776	0.336666	-6.13704	1.58e-06	4.67e-05	5.20915
KRT18	2.59702	-0.0388823	6.13376	1.59e-06	4.7e-05	5.20087
ARHGAP32	2.49898	-0.166194	6.1315	1.6e-06	4.73e-05	5.19513
ICA1	2.50673	-0.0883942	6.12947	1.61e-06	4.74e-05	5.19002
GPR112	-3.9184	0.0283376	-6.12941	1.61e-06	4.74e-05	5.18986
C3orf80	-3.12721	0.336342	-6.12519	1.63e-06	4.78e-05	5.1792
CRTAP	-2.53109	0.343855	-6.12489	1.63e-06	4.78e-05	5.17844
RGL3	3.31386	-0.348549	6.12323	1.64e-06	4.8e-05	5.17422
EMP1	-3.60434	0.31472	-6.1217	1.64e-06	4.81e-05	5.17036
SLC9B2	-2.36894	-0.0571812	-6.12123	1.64e-06	4.81e-05	5.16917
CD248	-3.0339	-0.103646	-6.11862	1.66e-06	4.83e-05	5.16258
C4orf48	3.64552	-0.388997	6.11811	1.66e-06	4.83e-05	5.16127
PRINS	3.06724	-0.388263	6.11579	1.67e-06	4.86e-05	5.15541
VAV3	3.1988	-0.512096	6.10496	1.72e-06	4.99e-05	5.12801
TNFAIP6	-4.56804	0.119183	-6.1028	1.72e-06	5.01e-05	5.12253
MUSTN1	-3.0148	0.42008	-6.10135	1.73e-06	5.02e-05	5.11885
HEG1	-2.76112	0.254933	-6.09838	1.74e-06	5.05e-05	5.11135
AFMID	1.55	0.0865423	6.09796	1.75e-06	5.05e-05	5.11029
TRAF3IP2-AS1	-2.45289	-0.113266	-6.09694	1.75e-06	5.06e-05	5.10769
BDH1	2.62238	-0.622565	6.09129	1.78e-06	5.13e-05	5.0934
SLC19A1	2.5422	0.147281	6.08987	1.78e-06	5.14e-05	5.08981
RAB27A	-2.95888	0.0830035	-6.08726	1.8e-06	5.17e-05	5.08318
SERPINF1	-3.33739	0.0486655	-6.086	1.8e-06	5.17e-05	5.08
PNMAL1	-4.52522	-0.149189	-6.08575	1.8e-06	5.17e-05	5.07937
PPP1R3B	-2.95074	0.189759	-6.08248	1.82e-06	5.21e-05	5.07109
CKAP2L	4.65991	0.118597	6.07901	1.84e-06	5.25e-05	5.06229
PCP2	2.58503	-0.0172775	6.07723	1.84e-06	5.27e-05	5.05779
PDE10A	3.54296	-0.814122	6.07556	1.85e-06	5.28e-05	5.05355
BORA	2.67271	-0.387879	6.07514	1.85e-06	5.28e-05	5.05249
GGTA1P	-2.82044	0.255389	-6.07482	1.86e-06	5.28e-05	5.05167
ATP13A1	1.63242	0.0194254	6.07214	1.87e-06	5.31e-05	5.04488
KIF20A	5.01706	-0.0758564	6.07117	1.87e-06	5.32e-05	5.04242
ST3GAL3	-2.26612	0.0103174	-6.07088	1.87e-06	5.32e-05	5.0417
C16orf93	2.81494	0.350003	6.06773	1.89e-06	5.35e-05	5.0337
GLIPR2	-3.29572	0.523815	-6.06654	1.9e-06	5.36e-05	5.03068
NRTN	-3.287	0.368999	-6.06553	1.9e-06	5.37e-05	5.02813
CPEB2	-2.73549	0.139566	-6.06488	1.9e-06	5.37e-05	5.02648
PODN	-4.06789	-0.155594	-6.06171	1.92e-06	5.41e-05	5.01845
NACAD	-2.90255	0.373248	-6.05726	1.94e-06	5.47e-05	5.00716
ARHGAP31	-2.48229	0.157482	-6.05338	1.96e-06	5.51e-05	4.99733
LOC100507421	3.67379	-0.318131	6.05022	1.98e-06	5.55e-05	4.98933
KLHDC5	-2.55093	0.435198	-6.0483	1.99e-06	5.57e-05	4.98446
COL6A3	-3.38602	0.0588917	-6.04675	2e-06	5.59e-05	4.98052
LCA5	-2.21852	-0.00393678	-6.04468	2.01e-06	5.61e-05	4.97526
FAM69A	-2.87338	0.0718248	-6.04427	2.01e-06	5.61e-05	4.97424
SPAG5	3.87141	0.247835	6.04413	2.01e-06	5.61e-05	4.97386
SLC22A3	-3.65091	0.383606	-6.04162	2.02e-06	5.63e-05	4.96752
KRTAP5-10	2.01413	-0.317223	6.04012	2.03e-06	5.65e-05	4.9637
FLJ43663	-2.28249	-0.0216625	-6.03964	2.03e-06	5.65e-05	4.96249
KIAA0513	-2.31464	-0.257947	-6.03642	2.05e-06	5.69e-05	4.95432
SNORA62	2.36838	-0.186094	6.03324	2.07e-06	5.73e-05	4.94624
FAAH	2.54735	-0.121799	6.03238	2.07e-06	5.74e-05	4.94406
MCAM	-3.36534	0.601773	-6.0265	2.1e-06	5.82e-05	4.92914
MGLL	-2.95253	-0.0649692	-6.02383	2.12e-06	5.85e-05	4.92237
SP5	-3.51687	-0.123389	-6.02145	2.13e-06	5.88e-05	4.91633
JUP	2.83904	-0.643143	6.01976	2.14e-06	5.9e-05	4.91205
RNF112	-3.44905	0.250314	-6.01841	2.15e-06	5.91e-05	4.9086
CADM2	-3.74646	0.251673	-6.01793	2.15e-06	5.91e-05	4.9074
ADAMTS3	-3.45083	0.152002	-6.01473	2.17e-06	5.95e-05	4.89928
FGFR3	4.61633	0.299392	6.00575	2.22e-06	6.09e-05	4.87647
CAMK1	-2.63773	-0.00599196	-6.00474	2.23e-06	6.09e-05	4.8739
COL16A1	-2.30425	-0.000749099	-6.00374	2.23e-06	6.1e-05	4.87135
CRISPLD2	-3.5828	0.49378	-6.00227	2.24e-06	6.12e-05	4.86763
PLA2G5	-3.43611	0.047106	-5.99889	2.26e-06	6.16e-05	4.85905
LOC100507073	-4.02171	0.0989554	-5.99515	2.28e-06	6.22e-05	4.84954
DLX5	4.39281	-0.521841	5.99479	2.29e-06	6.22e-05	4.84863
PRNP	-3.44912	0.259764	-5.99172	2.3e-06	6.26e-05	4.84083
CUEDC1	-2.66025	0.213042	-5.9877	2.33e-06	6.31e-05	4.8306
EFR3A	-2.12257	0.110438	-5.98722	2.33e-06	6.31e-05	4.82938
RCC1	2.60352	0.0388378	5.98691	2.33e-06	6.31e-05	4.82859
COL15A1	-3.18871	-0.0404514	-5.9854	2.34e-06	6.33e-05	4.82478
RAI2	-3.72575	1.1932	-5.98396	2.35e-06	6.35e-05	4.8211
DNAJB4	-2.91993	0.375049	-5.9759	2.4e-06	6.47e-05	4.80063
EGR1	-4.60945	0.808768	-5.97541	2.4e-06	6.47e-05	4.79938
UTS2D	-3.42956	0.294804	-5.97361	2.42e-06	6.48e-05	4.79481
SLC43A3	-2.76261	0.0269294	-5.97357	2.42e-06	6.48e-05	4.79469
TTLL7	-3.45109	-0.118592	-5.97346	2.42e-06	6.48e-05	4.79442
DES	-5.26647	-0.0713683	-5.96826	2.45e-06	6.56e-05	4.78119
BIRC5	5.45845	0.116186	5.96722	2.46e-06	6.57e-05	4.77855
ASPM	4.54138	-0.248915	5.96071	2.5e-06	6.68e-05	4.76199
LOC100289333	2.40693	-0.393706	5.95865	2.51e-06	6.71e-05	4.75677
PDLIM5	-2.1541	0.239199	-5.9581	2.52e-06	6.71e-05	4.75536
ENPP3	-3.24576	0.376914	-5.95714	2.52e-06	6.72e-05	4.75291
WDR72	4.6856	-0.142172	5.95359	2.55e-06	6.77e-05	4.74389
LOC100144603	1.79878	0.103866	5.95215	2.56e-06	6.78e-05	4.74023
LOC100652764	2.99898	-0.0973089	5.95191	2.56e-06	6.78e-05	4.73961
PAMR1	-3.31108	0.131961	-5.9398	2.64e-06	6.99e-05	4.70881
SEPP1	-2.95729	0.181062	-5.93476	2.67e-06	7.07e-05	4.69598
TNC	-3.57752	0.220431	-5.9347	2.67e-06	7.07e-05	4.69583
ANKS1B	-2.99667	0.0688181	-5.93338	2.68e-06	7.09e-05	4.69245
SERPINE2	-4.07749	0.400824	-5.93212	2.69e-06	7.09e-05	4.68925
HIST1H3B	4.2325	-0.291023	5.93201	2.69e-06	7.09e-05	4.68897
CSNK1G2	1.67349	-0.276795	5.93173	2.7e-06	7.09e-05	4.68826
SDC1	3.50849	-0.154173	5.93156	2.7e-06	7.09e-05	4.68782
C14orf28	-2.46783	0.203094	-5.93014	2.71e-06	7.1e-05	4.6842
DIRAS1	-3.05191	0.714888	-5.92936	2.71e-06	7.11e-05	4.68222
ZNF485	1.82876	-0.450574	5.92356	2.75e-06	7.21e-05	4.66745
NRXN2	-3.3917	-0.22661	-5.92282	2.76e-06	7.21e-05	4.66556
CUTC	-2.214	0.0636808	-5.92237	2.76e-06	7.21e-05	4.66442
PAM16	1.56088	-0.340176	5.91888	2.79e-06	7.26e-05	4.65554
DGKB	-2.85057	0.191913	-5.9185	2.79e-06	7.26e-05	4.65457
EPB41L2	-2.39875	0.261172	-5.91835	2.79e-06	7.26e-05	4.6542
TACC3	3.71482	0.165417	5.91753	2.8e-06	7.27e-05	4.6521
PTGER3	-4.01273	-0.0439996	-5.91726	2.8e-06	7.27e-05	4.65142
ARHGEF26	-2.84447	-0.0396293	-5.91241	2.84e-06	7.35e-05	4.63905
IGSF9	4.03716	-0.360022	5.91151	2.84e-06	7.36e-05	4.63678
TTK	5.05861	0.257205	5.90962	2.86e-06	7.37e-05	4.63196
RECK	-3.08275	-0.159347	-5.90953	2.86e-06	7.37e-05	4.63173
IL33	-4.69039	0.369927	-5.90946	2.86e-06	7.37e-05	4.63155
RGS13	-4.08971	0.187408	-5.90843	2.87e-06	7.38e-05	4.62892
PTPN21	-2.8114	0.134795	-5.90624	2.88e-06	7.42e-05	4.62333
TMTC1	-2.40752	0.0904209	-5.90452	2.89e-06	7.44e-05	4.61897
TTYH2	-2.52057	-0.184175	-5.90334	2.9e-06	7.45e-05	4.61595
UBE2QL1	-3.32288	0.160212	-5.903	2.91e-06	7.45e-05	4.6151
NT5DC3	-3.73305	0.464649	-5.901	2.92e-06	7.49e-05	4.60999
MREG	2.64695	-0.200313	5.89832	2.94e-06	7.53e-05	4.60317
C1S	-3.46547	0.237717	-5.89746	2.95e-06	7.53e-05	4.60097
NUDT10	-2.79414	-0.315555	-5.89718	2.95e-06	7.53e-05	4.60025
TRIM47	-3.57808	-0.0231817	-5.8969	2.95e-06	7.53e-05	4.59955
TIAM2	-1.83187	0.178873	-5.89527	2.97e-06	7.55e-05	4.59539
PABPC1L	3.03418	-0.248272	5.89015	3.01e-06	7.64e-05	4.58235
ARSJ	-3.98414	0.0404139	-5.8899	3.01e-06	7.64e-05	4.5817
CELF2	-3.9657	0.583315	-5.88895	3.02e-06	7.65e-05	4.57927
TRIP13	3.39475	-0.270122	5.88826	3.02e-06	7.66e-05	4.57754
STGC3	-2.62603	0.238731	-5.8874	3.03e-06	7.67e-05	4.57534
CYP2U1	-2.7711	-0.043543	-5.88514	3.05e-06	7.7e-05	4.56956
ADCY9	-3.62429	-0.137059	-5.88229	3.07e-06	7.75e-05	4.56231
ACTRT1	-3.63377	0.0115595	-5.88084	3.08e-06	7.77e-05	4.55862
ESD	-2.46512	-0.207965	-5.87926	3.09e-06	7.8e-05	4.55458
LRIG1	-3.5213	0.574738	-5.87449	3.13e-06	7.88e-05	4.54243
RGS5	-3.07599	-0.0102878	-5.87415	3.13e-06	7.88e-05	4.54156
PPARGC1A	-5.64678	0.955023	-5.86894	3.18e-06	7.97e-05	4.52828
PKMYT1	3.73796	-0.210677	5.86831	3.18e-06	7.97e-05	4.52666
PDS5B	-2.16113	0.204762	-5.86826	3.18e-06	7.97e-05	4.52654
C1QTNF9	-2.75985	0.0949168	-5.86806	3.18e-06	7.97e-05	4.52603
POF1B	3.2345	-0.488296	5.86724	3.19e-06	7.98e-05	4.52393
F10	-2.65865	0.334814	-5.86554	3.21e-06	8.01e-05	4.5196
CMTM1	2.0759	-0.237565	5.86157	3.24e-06	8.08e-05	4.50947
FUK	1.50765	-0.142265	5.86126	3.24e-06	8.08e-05	4.50868
KRTAP5-9	3.72492	-0.427307	5.86076	3.25e-06	8.08e-05	4.5074
ARMCX1	-3.38845	0.938489	-5.86001	3.25e-06	8.09e-05	4.50548
RCSD1	-3.03415	-0.226539	-5.8536	3.31e-06	8.21e-05	4.48913
PRSS16	2.66758	-0.00167864	5.85322	3.31e-06	8.21e-05	4.48817
SEC23A	-3.0606	0.385159	-5.85077	3.33e-06	8.25e-05	4.48191
AKAP13	-2.03989	0.151522	-5.85044	3.34e-06	8.25e-05	4.48107
TCEAL4	-2.06209	0.0832471	-5.8479	3.36e-06	8.3e-05	4.47459
HIST1H2BF	3.56438	-0.288915	5.84698	3.37e-06	8.31e-05	4.47225
PBK	4.69033	-0.672031	5.84372	3.39e-06	8.37e-05	4.46393
CDCA8	4.44492	0.49437	5.84117	3.42e-06	8.42e-05	4.45741
EFEMP2	-2.32634	0.432535	-5.83973	3.43e-06	8.44e-05	4.45373
SORCS1	-3.36995	-0.49506	-5.83664	3.46e-06	8.5e-05	4.44584
ADH1A	-5.00222	1.08278	-5.83339	3.49e-06	8.56e-05	4.43755
FDXR	1.99883	-0.184588	5.83	3.52e-06	8.62e-05	4.4289
LMOD3	-2.92808	0.222919	-5.82963	3.52e-06	8.62e-05	4.42796
CACNA2D1	-2.95173	-0.166551	-5.82918	3.53e-06	8.62e-05	4.4268
KRT8P12	3.04225	-0.0274083	5.82898	3.53e-06	8.62e-05	4.42628
TMEM191A	2.88813	-0.0262302	5.827	3.55e-06	8.66e-05	4.42124
PDGFC	-4.04571	-0.161957	-5.82591	3.56e-06	8.68e-05	4.41845
C5orf41	-1.96383	0.091309	-5.82381	3.58e-06	8.71e-05	4.41309
PPP1R12B	-2.20778	0.454857	-5.82282	3.59e-06	8.73e-05	4.41055
TBX4	-4.47269	0.539366	-5.81993	3.61e-06	8.78e-05	4.40318
FAM83H	2.84511	-0.573518	5.81547	3.66e-06	8.88e-05	4.39179
DGKQ	1.7649	-0.266833	5.81493	3.66e-06	8.88e-05	4.39041
PKDCC	-2.8264	0.347035	-5.8117	3.69e-06	8.94e-05	4.38215
GLT8D2	-2.77707	0.464472	-5.81099	3.7e-06	8.95e-05	4.38033
TMEM136	-2.27471	0.0518808	-5.81047	3.7e-06	8.95e-05	4.37902
PYGB	-2.52948	0.417106	-5.80707	3.74e-06	9.02e-05	4.37032
ZFHX4	-4.98942	-0.438633	-5.80603	3.75e-06	9.04e-05	4.36767
TGFBR3	-2.62578	-0.0570006	-5.80347	3.77e-06	9.09e-05	4.36112
HMGB3	3.19467	-0.186431	5.80012	3.81e-06	9.16e-05	4.35258
LRRC70	-2.4254	0.190774	-5.79975	3.81e-06	9.16e-05	4.35162
MFAP4	-5.37954	0.131259	-5.79883	3.82e-06	9.17e-05	4.34926
TDRD10	-1.98287	-0.0717477	-5.79703	3.84e-06	9.2e-05	4.34466
NR4A1	-6.0516	0.172774	-5.79029	3.91e-06	9.36e-05	4.32746
PLEKHO1	-3.35566	0.200446	-5.78829	3.93e-06	9.4e-05	4.32232
SGOL2	2.51294	-0.291869	5.78166	4e-06	9.53e-05	4.30539
SLIT2	-5.33804	0.201401	-5.78157	4e-06	9.53e-05	4.30515
ZNF816-ZNF321P	2.8374	-0.420396	5.78153	4e-06	9.53e-05	4.30506
PLAC9	-3.74508	0.150353	-5.77959	4.02e-06	9.57e-05	4.30008
TPSAB1	-5.65729	-0.649978	-5.77939	4.02e-06	9.57e-05	4.29958
IL37	2.58191	-0.302147	5.77903	4.02e-06	9.57e-05	4.29865
ACTN1	-3.0903	0.202872	-5.77721	4.04e-06	9.6e-05	4.29401
FSTL1	-2.93753	0.00906777	-5.77634	4.05e-06	9.61e-05	4.29177
PTRF	-1.84742	0.243837	-5.77586	4.06e-06	9.61e-05	4.29055
TMEM48	2.22183	-0.40165	5.7751	4.07e-06	9.62e-05	4.2886
MYH1	-2.97685	0.141277	-5.77152	4.1e-06	9.7e-05	4.27944
POLE	2.3154	-0.0503163	5.76947	4.13e-06	9.74e-05	4.27422
LOC100127909	3.00154	-0.218963	5.76861	4.14e-06	9.75e-05	4.27202
ZNF486	2.81296	-0.0804255	5.76816	4.14e-06	9.75e-05	4.27087
ZNF497	2.15112	-0.3201	5.76785	4.14e-06	9.75e-05	4.27008
LRRN4CL	-2.76335	0.0856437	-5.76605	4.16e-06	9.79e-05	4.26547
POLQ	4.71091	0.125038	5.75581	4.28e-06	0.000100398	4.23927
SLC16A2	-3.60782	0.0353254	-5.75567	4.28e-06	0.000100398	4.23891
GADD45G	-2.68725	-0.0739746	-5.75407	4.3e-06	0.000100565	4.23482
CREM	-1.89116	0.240926	-5.75384	4.3e-06	0.000100565	4.23423
MYOCD	-3.23373	0.0184325	-5.75381	4.3e-06	0.000100565	4.23415
PITX2	-4.76739	-0.25032	-5.74702	4.38e-06	0.000102189	4.21678
ASF1B	3.28059	-0.164846	5.74679	4.38e-06	0.000102189	4.21619
DIRC3	-3.98549	-0.169156	-5.7465	4.38e-06	0.000102189	4.21544
LTBP1	-2.51139	0.379182	-5.74365	4.42e-06	0.000102848	4.20814
KIAA1644	-3.60555	0.251377	-5.7417	4.44e-06	0.000103266	4.20316
TIMP3	-3.59104	0.886507	-5.74041	4.45e-06	0.000103506	4.19986
IL20RA	3.0631	-0.0783163	5.73943	4.47e-06	0.000103664	4.19734
LLGL2	2.57557	-0.473914	5.73862	4.47e-06	0.000103773	4.19528
KIAA0664L3	1.82977	-0.117764	5.73731	4.49e-06	0.00010397	4.19192
MNX1	4.82808	-0.794749	5.73709	4.49e-06	0.00010397	4.19137
HDAC9	-2.70257	0.550948	-5.73651	4.5e-06	0.000104018	4.18988
OCIAD2	2.22782	-0.544207	5.73434	4.53e-06	0.000104421	4.18431
MAP7D3	-2.45759	-0.250495	-5.73424	4.53e-06	0.000104421	4.18406
ZNF503-AS2	2.73973	-0.105015	5.73321	4.54e-06	0.000104592	4.18144
IQCJ-SCHIP1	-2.85556	0.0951085	-5.72996	4.58e-06	0.000105378	4.17312
ZNF254	1.46205	-0.244184	5.72829	4.6e-06	0.000105697	4.16884
ATAD3B	2.11979	-0.119665	5.72801	4.6e-06	0.000105697	4.16813
CTHRC1	-3.56893	0.0513732	-5.72573	4.63e-06	0.000106222	4.16228
CDCP1	2.65701	-0.292829	5.72364	4.65e-06	0.000106694	4.15694
HMCN1	-2.30692	0.298854	-5.71702	4.74e-06	0.000108457	4.13998
SCNN1B	4.2239	-0.220541	5.71551	4.76e-06	0.000108754	4.13612
TACC1	-2.76123	0.0440849	-5.71518	4.76e-06	0.000108754	4.13527
RECQL4	3.86375	0.376683	5.71477	4.76e-06	0.000108757	4.13422
TSPAN4	-2.5659	0.345209	-5.71309	4.79e-06	0.000109044	4.12992
TXNDC15	-2.14377	0.190892	-5.71298	4.79e-06	0.000109044	4.12962
USP43	2.55962	-0.797458	5.71235	4.79e-06	0.000109109	4.12802
ELTD1	-2.33317	0.123987	-5.71125	4.81e-06	0.000109224	4.1252
NLGN1	-3.73042	-0.128139	-5.71116	4.81e-06	0.000109224	4.12497
LOC440335	3.80963	0.0302959	5.70235	4.92e-06	0.000111575	4.10239
MYO5B	2.40842	-0.273693	5.70213	4.93e-06	0.000111575	4.10183
AMOTL2	-2.65582	0.241002	-5.70189	4.93e-06	0.000111575	4.10122
LOC730441	-3.11024	0.358189	-5.69764	4.98e-06	0.000112714	4.09033
TSC22D1	-2.90578	-0.0639414	-5.69589	5.01e-06	0.000113118	4.08584
LRRC32	-2.70201	0.4265	-5.69421	5.03e-06	0.000113502	4.08153
SLC38A7	1.87381	-0.270015	5.69339	5.04e-06	0.000113629	4.07944
C6orf145	-2.47219	0.245293	-5.69179	5.06e-06	0.00011399	4.07535
EPDR1	-3.49487	-0.0870077	-5.68095	5.21e-06	0.000117172	4.04756
ZNF749	2.40173	-0.347844	5.68002	5.22e-06	0.000117341	4.04516
PLEKHH1	3.08769	0.0255246	5.67946	5.23e-06	0.000117364	4.04374
VCL	-2.88015	0.309455	-5.67916	5.23e-06	0.000117364	4.04296
MAGIX	2.40713	-0.0621954	5.67866	5.24e-06	0.000117397	4.04169
MCF2L-AS1	2.87888	-0.313088	5.67806	5.25e-06	0.000117462	4.04014
FASN	3.08795	-0.141695	5.67516	5.29e-06	0.000118243	4.0327
C1orf201	2.18503	-0.242244	5.67403	5.3e-06	0.000118473	4.02981
FXYD3	3.31039	0.0524566	5.67295	5.32e-06	0.000118689	4.02704
TRPS1	-3.49876	0.101647	-5.66842	5.38e-06	0.000119991	4.01544
KCNJ12	-4.46745	-0.486989	-5.66547	5.43e-06	0.000120804	4.00787
BCL2	-2.35122	-0.0829083	-5.66185	5.48e-06	0.000121838	3.99859
KCNIP4	-2.7715	-0.118591	-5.66132	5.49e-06	0.000121842	3.99723
FUNDC2	-1.99023	-0.0782607	-5.66106	5.49e-06	0.000121842	3.99657
KRT7	2.71196	-0.28171	5.65709	5.55e-06	0.000123001	3.98638
GABARAPL1	-2.87106	-0.10353	-5.6546	5.58e-06	0.000123575	3.98
DUSP3	-2.35836	0.398637	-5.65455	5.58e-06	0.000123575	3.97987
C6orf112	-3.72944	0.287099	-5.65403	5.59e-06	0.000123618	3.97854
APCDD1L	-5.56201	-0.929276	-5.6521	5.62e-06	0.000124125	3.97357
KLF9	-3.52317	0.870424	-5.65063	5.64e-06	0.000124368	3.96982
CCDC18	1.7934	-0.268512	5.65059	5.64e-06	0.000124368	3.9697
GRASP	-2.74512	0.548893	-5.64705	5.7e-06	0.000125408	3.96061
LOC100129380	2.34652	-0.156728	5.64472	5.73e-06	0.000126013	3.95464
LOC100132741	-2.42063	0.199816	-5.64446	5.73e-06	0.000126013	3.95397
ZNF25	-2.52328	0.00602124	-5.64196	5.77e-06	0.000126718	3.94756
HIPK1	-1.46922	-0.257224	-5.64155	5.78e-06	0.000126727	3.94651
C6orf168	-4.30197	0.016689	-5.64104	5.79e-06	0.000126768	3.94522
ESYT2	-2.4178	0.110221	-5.63969	5.81e-06	0.000127093	3.94175
RAB15	2.92812	-0.0944067	5.63644	5.86e-06	0.000128061	3.93339
RSPO2	-4.92751	0.228181	-5.63552	5.87e-06	0.000128178	3.93103
PTBP2	-2.73243	-0.219227	-5.63533	5.87e-06	0.000128178	3.93055
OAT	-3.61979	-0.204371	-5.63209	5.92e-06	0.00012915	3.92223
C4orf49	-2.0102	0.0784072	-5.62822	5.99e-06	0.000130345	3.9123
LOC100129397	-2.45328	-0.127904	-5.62699	6.01e-06	0.000130639	3.90914
ZNF772	-1.97798	0.228592	-5.62335	6.06e-06	0.000131769	3.8998
SEL1L2	-2.25571	0.34016	-5.62127	6.1e-06	0.000132359	3.89448
GPR155	-2.21093	0.0671698	-5.61488	6.2e-06	0.000134267	3.87807
CDH19	-6.03868	-0.534551	-5.61483	6.2e-06	0.000134267	3.87794
TRPC1	-3.28233	-0.303185	-5.61472	6.2e-06	0.000134267	3.87765
PART1	-2.96796	0.2566	-5.61331	6.23e-06	0.000134635	3.87403
SOCS3	-4.18938	-0.0686929	-5.60819	6.31e-06	0.000136332	3.86088
CCL2	-4.30347	0.816063	-5.6062	6.34e-06	0.000136914	3.85577
FLJ35946	2.05807	-0.0951855	5.60574	6.35e-06	0.000136943	3.8546
PLXNB1	2.14887	-0.168063	5.60429	6.38e-06	0.000137331	3.85089
C15orf42	4.68463	-0.233881	5.60346	6.39e-06	0.0001375	3.84873
ST6GALNAC6	-2.33439	-0.0171476	-5.60194	6.42e-06	0.000137916	3.84483
TPST1	-3.27572	0.450563	-5.60143	6.42e-06	0.000137965	3.84353
PCSK2	-4.28139	0.725797	-5.59821	6.48e-06	0.000139007	3.83525
NAP1L2	-2.81166	0.0971173	-5.59362	6.56e-06	0.000140563	3.82347
ARHGAP11B	3.28312	-0.831115	5.58952	6.63e-06	0.000141955	3.81293
P2RX7	-2.92228	-0.19596	-5.58904	6.64e-06	0.000141994	3.8117
PAFAH1B3	3.66903	0.533724	5.5851	6.71e-06	0.000143338	3.80159
TRAK2	-2.54815	0.110704	-5.5831	6.74e-06	0.000143959	3.79644
MEIS2	-3.07498	0.00773052	-5.57908	6.82e-06	0.000145352	3.78612
NAALAD2	-3.18245	0.338049	-5.57353	6.92e-06	0.000147355	3.77185
KLF2	-3.23795	0.234036	-5.57289	6.93e-06	0.000147461	3.77021
ZSCAN16	2.00462	0.037392	5.57201	6.94e-06	0.000147564	3.76795
HIST1H3F	2.93959	-0.0916327	5.57181	6.95e-06	0.000147564	3.76744
FP588	-2.93699	0.325905	-5.57151	6.95e-06	0.000147564	3.76668
STARD13	-2.37197	0.0680532	-5.57042	6.97e-06	0.000147848	3.76386
COL1A2	-2.83924	0.333099	-5.57	6.98e-06	0.000147867	3.76279
C1orf220	3.04732	-0.368705	5.56803	7.02e-06	0.000148388	3.75772
SEMA4C	-1.78006	0.211758	-5.56793	7.02e-06	0.000148388	3.75748
PMP22	-3.93872	-0.534731	-5.56701	7.04e-06	0.000148607	3.7551
LGALS1	-3.00048	0.314527	-5.5651	7.07e-06	0.000149214	3.75019
RAB32	-2.34429	-0.168805	-5.56328	7.11e-06	0.000149787	3.74553
CXCL2	-4.52861	0.26074	-5.56098	7.15e-06	0.000150556	3.7396
C1orf54	-1.91427	0.171768	-5.55992	7.17e-06	0.000150831	3.73689
FAAH2	2.33318	-0.2353	5.55936	7.18e-06	0.000150909	3.73545
PCDH9	-3.48858	0.0311363	-5.55882	7.19e-06	0.000150978	3.73406
ZNF695	3.3964	-0.288235	5.5576	7.21e-06	0.000151321	3.73092
FGF11	3.56656	-0.0697525	5.55493	7.26e-06	0.000152244	3.72407
CPT1B	2.54026	-0.143333	5.55391	7.28e-06	0.000152509	3.72144
LOC285181	-2.8169	0.128151	-5.55345	7.29e-06	0.000152548	3.72026
STX12	-1.59415	0.14532	-5.5504	7.35e-06	0.000153638	3.7124
PPAPDC3	-3.07557	-0.127416	-5.54551	7.45e-06	0.000155485	3.69985
LOC100128477	3.16002	-0.176551	5.54457	7.47e-06	0.000155724	3.69743
CCNB2	5.12533	0.758766	5.54378	7.48e-06	0.0001559	3.69539
C1orf195	2.65615	0.0618628	5.54157	7.53e-06	0.000156666	3.6897
S100A11	2.56721	-0.084068	5.54112	7.53e-06	0.000156703	3.68854
ITGB6	3.18321	-0.217424	5.5403	7.55e-06	0.000156827	3.68645
PRKAR2B	-3.77308	0.321517	-5.53985	7.56e-06	0.000156827	3.68528
EPN3	3.29681	-0.602959	5.53973	7.56e-06	0.000156827	3.68499
ELL2	-2.07019	0.386574	-5.53815	7.59e-06	0.000157337	3.6809
GKAP1	-2.47167	-0.0420464	-5.5372	7.61e-06	0.000157582	3.67847
FLJ11710	3.12152	-0.518947	5.53544	7.65e-06	0.000158165	3.67395
RNF115	-1.88474	0.191021	-5.53392	7.68e-06	0.000158652	3.67004
ECI2	-2.0474	-0.0300102	-5.53237	7.71e-06	0.000159153	3.66605
KLF10	-2.80723	0.180913	-5.5317	7.72e-06	0.000159286	3.66432
UHRF1	3.18841	-0.336486	5.52956	7.77e-06	0.000159903	3.65883
CEP55	4.79837	0.418432	5.52941	7.77e-06	0.000159903	3.65844
PODXL2	3.15003	0.107216	5.529	7.78e-06	0.000159903	3.65737
RAB33A	-2.44056	-0.051727	-5.5288	7.78e-06	0.000159903	3.65688
PTTG2	2.90917	0.0104034	5.52632	7.84e-06	0.000160807	3.65048
SEMA3B	-2.42603	0.0506966	-5.52033	7.96e-06	0.00016305	3.63508
MYZAP	-2.83761	0.137629	-5.52033	7.96e-06	0.00016305	3.63508
CLSPN	4.41974	-0.627145	5.52001	7.97e-06	0.00016305	3.63427
PTK6	3.57163	-0.0744973	5.51739	8.02e-06	0.00016403	3.62753
GNPDA2	-2.14738	0.0453663	-5.51451	8.08e-06	0.000165131	3.62011
KCTD9	-1.91559	-0.102697	-5.51279	8.12e-06	0.000165728	3.61569
ZNF692	1.64932	-0.0404271	5.5119	8.14e-06	0.000165824	3.6134
NAP1L5	-2.32261	0.060216	-5.51162	8.15e-06	0.000165824	3.61269
ADAMTS16	-3.74797	-0.0589864	-5.51151	8.15e-06	0.000165824	3.6124
CGRRF1	-1.9483	0.0430841	-5.51049	8.17e-06	0.000166118	3.60976
LPL	-2.49469	0.405362	-5.50956	8.19e-06	0.000166373	3.60737
NIPAL3	1.80412	-0.0912494	5.50841	8.22e-06	0.000166721	3.60443
ZNF525	1.64123	-0.277937	5.50525	8.28e-06	0.000167966	3.59629
CRY2	-2.19092	-0.0181244	-5.50315	8.33e-06	0.000168748	3.59087
ARSI	-3.42257	-0.0864584	-5.49995	8.4e-06	0.000170022	3.58266
CCDC91	-2.18518	0.067723	-5.49871	8.43e-06	0.000170424	3.57945
BDNF	-3.37294	-0.153892	-5.49617	8.49e-06	0.000171286	3.57291
TPSD1	-3.99805	0.132397	-5.4961	8.49e-06	0.000171286	3.57275
TRIM11	2.04831	0.0108093	5.49322	8.55e-06	0.000172436	3.56534
C8orf85	-3.88367	-0.203619	-5.49179	8.59e-06	0.000172932	3.56164
RUNX1	1.74001	-0.130308	5.49083	8.61e-06	0.000173209	3.55919
JPH2	-3.61682	-0.310125	-5.49046	8.62e-06	0.000173221	3.55822
UBE2C	5.53127	0.319699	5.48908	8.65e-06	0.000173697	3.55466
ITGB1BP2	-3.12386	0.368877	-5.48574	8.72e-06	0.000174954	3.54608
TUBB6	-3.70051	0.0370963	-5.48547	8.73e-06	0.000174954	3.54539
HRCT1	-2.90354	0.358877	-5.48531	8.73e-06	0.000174954	3.54496
JMJD7-PLA2G4B	2.23087	-0.396306	5.4849	8.74e-06	0.000174983	3.54391
C6orf225	-3.00674	-0.108248	-5.48054	8.84e-06	0.000176851	3.53269
RASSF9	-3.9162	0.464259	-5.47713	8.93e-06	0.000178293	3.5239
TMEM56	-2.72044	-0.169064	-5.47609	8.95e-06	0.00017862	3.52123
STX2	-2.96406	-0.309249	-5.47565	8.96e-06	0.000178662	3.52011
RASSF8	-2.5985	0.0530837	-5.47421	8.99e-06	0.000179183	3.51639
FAM115C	2.01447	-0.12252	5.47068	9.08e-06	0.000180702	3.5073
BLID	-3.18213	-0.149705	-5.46724	9.16e-06	0.000182187	3.49845
FAM189A2	-2.35102	0.0776862	-5.46648	9.18e-06	0.000182389	3.49649
C7	-4.49644	-0.184068	-5.46582	9.2e-06	0.00018254	3.4948
RECQL5	2.04505	-0.189714	5.46264	9.27e-06	0.000183919	3.48659
OR4N4	4.18758	0.192266	5.4621	9.29e-06	0.000183923	3.48522
MPDZ	-2.4015	0.00139235	-5.46194	9.29e-06	0.000183923	3.4848
LMNB1	2.8311	0.0226433	5.46086	9.32e-06	0.000184283	3.48202
GFRA2	-2.62946	-0.157669	-5.45916	9.36e-06	0.000184847	3.47764
STAB1	-2.31822	0.116364	-5.45902	9.36e-06	0.000184847	3.47728
FIBIN	-3.33831	-0.579765	-5.45764	9.4e-06	0.000185357	3.47372
CYP1B1	-4.62688	0.697388	-5.45584	9.44e-06	0.000186073	3.46909
CLIP4	-2.38714	-0.0742485	-5.45162	9.55e-06	0.000187996	3.45822
LUM	-4.15365	0.037505	-5.45046	9.58e-06	0.000188296	3.45525
SVIL	-2.22558	0.262475	-5.45033	9.58e-06	0.000188296	3.45491
C21orf58	2.36952	0.237995	5.44836	9.63e-06	0.000189111	3.44984
CCL14	-4.0801	0.00210736	-5.44655	9.68e-06	0.000189853	3.44516
LIG1	2.36369	-0.0528798	5.44493	9.72e-06	0.000190495	3.441
SERINC1	-2.5582	0.0932532	-5.444	9.74e-06	0.000190793	3.4386
TNFSF12	-2.81092	0.321766	-5.44342	9.76e-06	0.000190914	3.43711
FABP6	4.96602	0.148912	5.44142	9.81e-06	0.000191759	3.43195
ZNF468	1.54792	0.054378	5.43974	9.85e-06	0.000192443	3.42761
FLJ46906	2.50095	0.0737278	5.43894	9.88e-06	0.000192678	3.42556
C20orf72	1.8964	-0.444786	5.43621	9.95e-06	0.000193902	3.41853
TCF21	-4.02275	0.213679	-5.43058	1.01e-05	0.000196609	3.40402
ITGBL1	-3.30201	0.00971513	-5.4303	1.01e-05	0.000196609	3.40332
FFAR3	-3.12511	-0.110693	-5.42886	1.01e-05	0.000197189	3.39959
HJURP	4.65275	0.0917119	5.42851	1.02e-05	0.000197195	3.39869
ADAMTS8	-4.08569	0.316406	-5.42625	1.02e-05	0.000198202	3.39287
FAM131B	-3.34565	0.341181	-5.42563	1.02e-05	0.000198353	3.39126
BEST1	-2.27478	-0.0829971	-5.42406	1.03e-05	0.000199003	3.38722
PHLDB3	1.96264	-0.425272	5.42153	1.03e-05	0.000200164	3.3807
ASXL3	-4.4838	0.658519	-5.41835	1.04e-05	0.000201679	3.37251
UFSP2	-1.74352	0.210537	-5.41746	1.05e-05	0.000201975	3.37022
CALM2	-2.35627	-0.180004	-5.41639	1.05e-05	0.000202369	3.36746
SNTA1	-2.7519	0.361097	-5.4119	1.06e-05	0.000204613	3.35588
SOCS5	-1.8232	0.0759486	-5.40625	1.08e-05	0.000207515	3.34134
NUSAP1	4.36906	0.655635	5.40199	1.09e-05	0.00020969	3.33034
TBC1D3	1.64642	-0.0924436	5.3969	1.1e-05	0.000212352	3.31722
FAS	-2.57637	0.362915	-5.39426	1.11e-05	0.000213653	3.31043
TPX2	4.03688	0.549202	5.39108	1.12e-05	0.00021485	3.30222
ADCYAP1	-4.07771	0.760663	-5.39106	1.12e-05	0.00021485	3.30217
TMEM22	-3.07099	0.436708	-5.39076	1.12e-05	0.00021485	3.3014
CCDC137	1.95033	-0.391617	5.39052	1.12e-05	0.00021485	3.30077
SERPING1	-2.11712	-0.0984008	-5.39028	1.12e-05	0.00021485	3.30016
CTSF	-2.32956	0.477824	-5.3899	1.12e-05	0.00021485	3.29917
CTSK	-3.26521	0.437667	-5.38984	1.12e-05	0.00021485	3.29901
BUB1B	4.06749	-0.339489	5.38762	1.13e-05	0.000215926	3.2933
MIR143HG	-3.47853	0.0329979	-5.38563	1.14e-05	0.000216877	3.28818
PTX3	-3.94053	0.43001	-5.37488	1.17e-05	0.000222841	3.26045
SCN4B	-2.41756	0.0962102	-5.37475	1.17e-05	0.000222841	3.26012
ANK3	1.7972	-0.273444	5.374	1.17e-05	0.00022309	3.25819
LPAR2	1.87858	-0.488843	5.37332	1.18e-05	0.000223298	3.25643
CSF1R	-3.16655	0.199057	-5.37257	1.18e-05	0.00022355	3.25449
ZDHHC12	1.91628	-0.0605712	5.36853	1.19e-05	0.000225618	3.24408
FAM43A	-2.40908	0.471052	-5.36844	1.19e-05	0.000225618	3.24385
TMEM191C	2.52195	-0.494337	5.36676	1.2e-05	0.00022643	3.23951
DPYD	-2.54862	-0.118747	-5.36518	1.2e-05	0.000227185	3.23543
FLRT2	-3.8167	0.130559	-5.36467	1.2e-05	0.000227291	3.23413
CDCA5	4.18037	0.671945	5.36412	1.2e-05	0.000227427	3.23271
SHE	-2.71037	-0.0167059	-5.36364	1.21e-05	0.000227523	3.23146
BEGAIN	-1.82529	0.346705	-5.36155	1.21e-05	0.000228585	3.22608
KIAA0101	4.63598	0.418008	5.35804	1.22e-05	0.000230528	3.21702
PPP1R16A	1.86931	-0.214171	5.35519	1.23e-05	0.000232077	3.20967
ADRA1D	-3.21415	-0.152274	-5.34709	1.26e-05	0.000236917	3.18878
HCN3	2.15679	0.0785169	5.345	1.27e-05	0.000238029	3.18339
AKAP12	-3.23014	-0.0671642	-5.34337	1.27e-05	0.000238768	3.17917
CREB5	-2.71921	0.152017	-5.34318	1.27e-05	0.000238768	3.1787
TARS2	2.29742	-0.411577	5.34073	1.28e-05	0.000240125	3.17236
KLHL21	-1.98522	0.191344	-5.33952	1.29e-05	0.000240686	3.16926
KIFC2	2.32834	-0.0637035	5.33807	1.29e-05	0.000241412	3.1655
ARID5B	-1.69953	-0.00512835	-5.33688	1.29e-05	0.000241966	3.16243
KRTCAP3	2.59562	-0.268013	5.33385	1.31e-05	0.000243587	3.15461
UBE2Q2	-2.01515	0.0871452	-5.33372	1.31e-05	0.000243587	3.15428
JMJD1C	-1.64307	0.114894	-5.33323	1.31e-05	0.000243629	3.15303
PDGFRL	-3.82495	0.230599	-5.33301	1.31e-05	0.000243629	3.15244
SLC10A2	2.78754	-0.46112	5.33222	1.31e-05	0.000243929	3.15042
CDK18	2.05911	-0.0668846	5.32765	1.33e-05	0.000246502	3.13861
APBB1	-2.49554	0.0197919	-5.32763	1.33e-05	0.000246502	3.13856
OXCT1	-3.72307	-0.318185	-5.32535	1.33e-05	0.000247788	3.13268
ECM2	-2.51527	0.137714	-5.32489	1.34e-05	0.000247875	3.13151
ZNF469	-2.6021	0.429194	-5.32427	1.34e-05	0.000248023	3.1299
VEGFB	-1.93767	0.195388	-5.32403	1.34e-05	0.000248023	3.12928
EXO1	4.69612	0.807136	5.32163	1.35e-05	0.000249394	3.12309
C4B	-2.9997	0.303826	-5.31913	1.36e-05	0.000250844	3.11663
TARSL2	-1.88696	0.0162705	-5.31852	1.36e-05	0.000250938	3.11506
RAP1A	-2.58827	0.498702	-5.31835	1.36e-05	0.000250938	3.11462
TBX3	2.08723	0.228246	5.31628	1.37e-05	0.000252007	3.10928
ZNF837	1.53731	-0.224775	5.31611	1.37e-05	0.000252007	3.10885
FANCA	3.28706	-0.116338	5.31321	1.38e-05	0.000253741	3.10136
ST14	2.54032	0.187632	5.3108	1.39e-05	0.000255155	3.09514
KIAA2022	-4.05255	-0.0157452	-5.31009	1.39e-05	0.000255422	3.0933
ANXA5	-3.10302	-0.26765	-5.3076	1.4e-05	0.000256899	3.08689
LOC100130276	1.5431	-0.410963	5.30712	1.4e-05	0.000257011	3.08564
COLEC11	-2.43189	0.270692	-5.3064	1.4e-05	0.000257285	3.08379
ZDBF2	-3.7117	-0.735513	-5.30593	1.41e-05	0.00025739	3.08257
IFITM2	-2.44846	-0.0347419	-5.30557	1.41e-05	0.000257422	3.08164
CYTH3	-1.77429	-0.0252939	-5.30503	1.41e-05	0.000257571	3.08026
FLJ44635	-3.03083	0.428758	-5.30424	1.41e-05	0.00025787	3.0782
RCC2	2.1105	0.0820404	5.30397	1.41e-05	0.00025787	3.0775
C1orf133	-3.54335	-0.257247	-5.30108	1.42e-05	0.00025964	3.07004
MARVELD3	2.4986	-0.511202	5.30017	1.43e-05	0.000260047	3.0677
BVES	-3.4826	0.189763	-5.29948	1.43e-05	0.00026031	3.06591
COL5A2	-2.66502	0.0396134	-5.29803	1.44e-05	0.000261091	3.06219
PTP4A1	-2.24175	-0.0497779	-5.29544	1.45e-05	0.000262678	3.05549
HN1	3.0119	-0.184169	5.29479	1.45e-05	0.00026291	3.05382
MFSD9	2.30964	0.0557033	5.29436	1.45e-05	0.000262948	3.05271
PCYT2	2.17	-0.0175642	5.29411	1.45e-05	0.000262948	3.05206
HIST1H2AH	2.07012	0.0547343	5.29179	1.46e-05	0.000264352	3.04608
CSPG4	-3.46943	-0.232366	-5.2893	1.47e-05	0.00026589	3.03963
XRCC2	2.53952	-0.525518	5.28749	1.48e-05	0.000266951	3.03496
SEMA3E	-5.22458	-0.609004	-5.28611	1.48e-05	0.000267706	3.03141
HMMR	4.57175	-0.12119	5.28553	1.48e-05	0.000267897	3.0299
AIFM3	2.88947	-0.291324	5.28522	1.49e-05	0.000267897	3.0291
VASN	-2.9692	0.130178	-5.27869	1.51e-05	0.000272359	3.01225
VIM	-2.47072	0.0471981	-5.27792	1.51e-05	0.000272612	3.01025
FLJ45482	2.66238	-0.326909	5.27772	1.52e-05	0.000272612	3.00974
PABPC5	-2.4906	-0.225799	-5.27459	1.53e-05	0.000274665	3.00165
ADAMTS5	-2.40889	0.188589	-5.27387	1.53e-05	0.000274962	2.9998
CHEK2	1.98383	-0.256758	5.27311	1.53e-05	0.000275289	2.99784
CACNA1C	-2.27209	0.037837	-5.26833	1.55e-05	0.000278207	2.9855
SNORA2A	2.83268	-0.374526	5.26824	1.55e-05	0.000278207	2.98528
LNX1	2.33431	-0.402067	5.26793	1.56e-05	0.000278207	2.98447
KCNJ15	3.08118	-0.321664	5.26791	1.56e-05	0.000278207	2.9844
OTX1	2.27793	-0.0390471	5.26749	1.56e-05	0.000278287	2.98333
PDLIM4	-3.53245	0.478274	-5.26615	1.56e-05	0.000279053	2.97986
PGM2L1	-3.10802	-0.238385	-5.26554	1.56e-05	0.000279276	2.97829
PTPRR	3.7955	0.0903201	5.25954	1.59e-05	0.00028353	2.96281
ANG	-3.06663	-0.0526797	-5.25829	1.6e-05	0.00028424	2.95958
LOC442421	2.24463	-0.155321	5.25712	1.6e-05	0.000284897	2.95655
LOC729732	2.1578	-0.39674	5.25618	1.6e-05	0.000285376	2.95412
GPC4	-2.30171	0.0958496	-5.25398	1.61e-05	0.000286816	2.94844
CCNA2	3.62951	-0.221461	5.25213	1.62e-05	0.000287993	2.94366
CXorf57	3.38213	0.294401	5.2504	1.63e-05	0.000289084	2.9392
GADD45B	-3.82675	0.276144	-5.24995	1.63e-05	0.000289195	2.93804
CDC42EP3	-3.30727	0.466461	-5.24731	1.64e-05	0.000290994	2.93122
SPRY1	-2.0318	-0.0469815	-5.24557	1.65e-05	0.000292109	2.92672
TPD52L1	-2.99273	-0.110245	-5.24452	1.65e-05	0.000292689	2.924
SYNRG	1.95384	0.00663102	5.2441	1.66e-05	0.00029278	2.92291
MYCBP	1.91386	-0.0227995	5.243	1.66e-05	0.000293395	2.92009
HIP1R	1.78683	-0.252979	5.24257	1.66e-05	0.000293491	2.91898
LPAR5	2.70262	0.10242	5.24199	1.67e-05	0.000293706	2.91748
LOC100129034	-2.60179	0.0937621	-5.2411	1.67e-05	0.000293821	2.91517
DTL	4.40602	0.258301	5.24104	1.67e-05	0.000293821	2.91501
PCDH18	-2.64785	-0.150378	-5.24093	1.67e-05	0.000293821	2.91474
CDC20	3.69399	-0.23527	5.23991	1.68e-05	0.00029438	2.91211
DYSF	-2.26335	0.0159427	-5.23874	1.68e-05	0.000295062	2.90908
STEAP3	2.21298	-0.0529538	5.23332	1.7e-05	0.000299106	2.89508
DMPK	-2.13754	0.372987	-5.23042	1.72e-05	0.000301182	2.88758
GJB6	4.06243	-0.0205843	5.22842	1.73e-05	0.000302423	2.88241
C11orf58	-2.04315	-0.0421727	-5.22826	1.73e-05	0.000302423	2.88202
BEND3	1.68152	-0.276096	5.22748	1.73e-05	0.000302813	2.87999
PLCB4	-3.08474	0.0763759	-5.22431	1.75e-05	0.000305128	2.87181
RBP1	-3.38379	0.191662	-5.22368	1.75e-05	0.000305395	2.87019
MAP6	-2.03312	0.0553121	-5.22264	1.75e-05	0.000305941	2.86748
CCL26	-3.08216	0.12923	-5.22241	1.76e-05	0.000305941	2.86689
CAV2	-2.94182	-0.0103146	-5.22049	1.76e-05	0.00030726	2.86194
TGFB2	-2.25204	-0.0856085	-5.21891	1.77e-05	0.000308312	2.85784
MECOM	2.10543	0.0243332	5.21642	1.78e-05	0.000310108	2.85142
MYOZ3	-2.47893	0.201389	-5.21598	1.79e-05	0.00031011	2.85028
PPP1R14A	-2.64428	0.488657	-5.21582	1.79e-05	0.00031011	2.84987
LOC100132891	-2.17561	-0.0344219	-5.21363	1.8e-05	0.000311387	2.8442
CC2D2A	-2.28021	0.212873	-5.2134	1.8e-05	0.000311387	2.84361
LOC284276	-2.21108	0.0155538	-5.21337	1.8e-05	0.000311387	2.84355
FLJ23867	2.97909	0.000152604	5.2126	1.8e-05	0.000311644	2.84157
HSD17B1	3.10838	0.314506	5.21247	1.8e-05	0.000311644	2.84121
PRR5-ARHGAP8	2.92782	-0.122928	5.21166	1.81e-05	0.000312066	2.83912
NT5E	-3.04462	-0.521203	-5.21055	1.81e-05	0.000312738	2.83626
PPP1R13L	2.52703	0.00844737	5.20949	1.82e-05	0.000313377	2.83351
RND2	-3.02646	0.524179	-5.20901	1.82e-05	0.000313524	2.83229
TMEM145	1.93701	-0.0330365	5.20742	1.83e-05	0.000314541	2.82818
CLDN7	2.49769	-0.285185	5.20677	1.83e-05	0.000314541	2.82649
ADRA2A	-2.78716	0.539549	-5.20644	1.83e-05	0.000314541	2.82564
LYPD6	2.85851	0.111421	5.20634	1.83e-05	0.000314541	2.82538
CCDC136	-2.68679	0.222339	-5.20607	1.83e-05	0.000314541	2.82467
C9orf21	-2.66036	-0.00769356	-5.20601	1.83e-05	0.000314541	2.82454
ZNF324B	1.34233	-0.175099	5.20323	1.85e-05	0.000316633	2.81733
STXBP5L	-2.55112	0.128516	-5.20278	1.85e-05	0.000316759	2.81618
PPP2CB	-2.16658	-0.00592129	-5.20243	1.85e-05	0.000316806	2.81528
DNAJC11	1.62527	-0.00557393	5.20158	1.86e-05	0.000317277	2.81307
DTWD1	-1.75437	0.0157135	-5.20003	1.86e-05	0.000318019	2.80906
RAD54L	4.45677	-0.253703	5.19984	1.86e-05	0.000318019	2.80859
GLP2R	-3.07321	-0.0659056	-5.19981	1.86e-05	0.000318019	2.80851
MS4A2	-2.84482	-0.328553	-5.19867	1.87e-05	0.000318736	2.80557
SLC2A14	-3.31878	0.552414	-5.19809	1.87e-05	0.000318982	2.80406
CDC42BPG	2.60957	-0.771381	5.19761	1.87e-05	0.000319141	2.80281
NTRK2	-2.27099	-0.0900237	-5.19697	1.88e-05	0.000319431	2.80117
CYP2J2	3.27234	0.18913	5.19479	1.89e-05	0.000321036	2.79555
DLX6	4.78912	-1.01125	5.1922	1.9e-05	0.00032287	2.78884
FLJ45983	3.2985	-0.554376	5.19187	1.9e-05	0.00032287	2.78799
PRKAG2	-2.08933	0.250772	-5.19177	1.9e-05	0.00032287	2.78774
CYBB	-3.08783	-0.283419	-5.19145	1.91e-05	0.000322896	2.78691
ADAMTS10	-2.02255	0.0398715	-5.19088	1.91e-05	0.000323138	2.78543
PRR19	2.54757	-0.224283	5.18916	1.92e-05	0.000324368	2.78098
GATC	1.88384	-0.363958	5.18791	1.92e-05	0.000325193	2.77776
EIF5A2	-2.91394	-0.268218	-5.18573	1.94e-05	0.000326833	2.77212
BACE1	-1.79547	-0.0204983	-5.1842	1.94e-05	0.000327909	2.76818
SMG5	1.86607	-0.0973204	5.18336	1.95e-05	0.000328388	2.76601
TMEM132C	-3.16891	0.212539	-5.18288	1.95e-05	0.00032856	2.76475
LDB3	-2.93265	0.0415309	-5.18256	1.95e-05	0.000328578	2.76394
C1orf159	2.09695	-0.192965	5.18148	1.96e-05	0.000329269	2.76115
RARB	-2.43399	0.378458	-5.18036	1.96e-05	0.000330005	2.75823
KIF26A	-2.2409	0.11613	-5.17968	1.97e-05	0.000330341	2.7565
KBTBD8	-2.64981	0.279647	-5.17862	1.97e-05	0.000331019	2.75376
PDE4D	-1.9997	0.0758349	-5.17535	1.99e-05	0.000333659	2.74529
ARHGAP1	-2.15234	-0.0178089	-5.17401	2e-05	0.000334582	2.74183
FOXI3	2.5178	-0.235384	5.17373	2e-05	0.000334582	2.74112
PARD3B	-2.22453	0.137362	-5.17288	2e-05	0.00033497	2.73893
SIRT1	-1.97371	0.113913	-5.17272	2e-05	0.00033497	2.7385
BRAF	2.21182	-0.0363261	5.17181	2.01e-05	0.000335525	2.73615
PLEKHO2	-2.05279	0.0951491	-5.17081	2.01e-05	0.00033593	2.73356
LOC100506247	-4.05007	-0.305966	-5.17078	2.01e-05	0.00033593	2.73349
DHCR7	2.88643	0.276585	5.16948	2.02e-05	0.000336829	2.73014
SPINT1	3.27242	0.016626	5.1692	2.02e-05	0.000336829	2.7294
RAB3IP	2.71258	0.077357	5.16842	2.03e-05	0.000337273	2.72738
SLC35E2B	1.84309	-0.353128	5.16801	2.03e-05	0.000337381	2.72633
SH2D3A	2.79959	-0.0639355	5.16762	2.03e-05	0.000337475	2.72531
ANO5	-4.59996	-0.450407	-5.16485	2.05e-05	0.000339715	2.71815
NT5C2	1.61545	-0.110329	5.16352	2.05e-05	0.000340489	2.71473
CKMT1A	3.06652	-0.139913	5.16342	2.05e-05	0.000340489	2.71446
C2orf15	2.31835	-0.62554	5.16094	2.07e-05	0.000342481	2.70806
GJC1	-3.32573	-0.34001	-5.15942	2.08e-05	0.000343607	2.70413
MDK	3.20344	0.142803	5.15878	2.08e-05	0.000343929	2.70248
LOC284244	-3.97867	-0.101669	-5.15787	2.08e-05	0.000344509	2.70011
CX3CL1	-3.18926	0.0217319	-5.15724	2.09e-05	0.000344826	2.69848
FAM20C	-2.59572	-0.217538	-5.15451	2.1e-05	0.000346685	2.69144
ZNF138	1.83215	-0.16073	5.15449	2.1e-05	0.000346685	2.69138
HCFC2	-1.73185	0.122853	-5.15434	2.1e-05	0.000346685	2.69099
PRKCA	-2.52534	-0.232406	-5.15408	2.11e-05	0.000346685	2.69032
FAM65B	-2.75792	-0.0471807	-5.15257	2.11e-05	0.000347821	2.68641
F13A1	-3.09747	0.142199	-5.15023	2.13e-05	0.000349729	2.68036
EVPL	2.66933	-0.263588	5.14988	2.13e-05	0.000349783	2.67948
TK1	4.73683	-0.0517972	5.14901	2.13e-05	0.000350338	2.67721
DNAJC24	-1.68361	0.0795228	-5.14847	2.14e-05	0.000350569	2.67584
FEM1C	-1.83926	0.116622	-5.14809	2.14e-05	0.000350667	2.67483
STXBP2	2.20069	-0.058835	5.14753	2.14e-05	0.000350816	2.67339
ESPL1	3.46773	0.0650469	5.14736	2.14e-05	0.000350816	2.67296
ARHGEF9	-1.59798	0.247995	-5.14512	2.16e-05	0.000352491	2.66716
AGSK1	2.19912	-0.062808	5.14501	2.16e-05	0.000352491	2.66688
RIN3	-1.70714	0.173732	-5.14346	2.17e-05	0.00035368	2.66288
KLHDC1	-2.27169	-0.112482	-5.14303	2.17e-05	0.000353761	2.66176
MBOAT7	1.8309	0.224901	5.14274	2.17e-05	0.000353761	2.66101
PRSS8	3.30496	-0.155156	5.14253	2.17e-05	0.000353761	2.66047
LOC730227	2.35031	0.193278	5.14142	2.18e-05	0.000354547	2.65759
ZAK	-2.64732	0.0722767	-5.14068	2.18e-05	0.000354975	2.65569
IER3	-3.64353	-0.0359332	-5.13759	2.2e-05	0.000357639	2.64771
CDCA2	4.00191	0.00974813	5.13548	2.21e-05	0.00035939	2.64225
DQX1	4.24219	0.0153195	5.13342	2.22e-05	0.000360947	2.63692
C9orf150	-2.93631	-0.0720044	-5.1333	2.23e-05	0.000360947	2.6366
CDK6	-2.76717	-0.102956	-5.13108	2.24e-05	0.000362816	2.63087
ASCC3	1.43784	-0.180494	5.12882	2.25e-05	0.000364736	2.62502
AURKA	3.60112	0.536917	5.12784	2.26e-05	0.000365416	2.62249
SNCA	-3.11043	-0.00610339	-5.12737	2.26e-05	0.000365602	2.62127
MMGT1	-1.90556	-0.0924324	-5.12582	2.27e-05	0.000366841	2.61727
ATXN1	-2.1368	-0.177532	-5.12521	2.27e-05	0.000366977	2.61571
ARHGEF17	-2.22858	0.132332	-5.12512	2.27e-05	0.000366977	2.61547
SLC29A3	2.1025	-0.0635807	5.12431	2.28e-05	0.000367496	2.61338
C3	-3.81424	-0.149023	-5.12206	2.29e-05	0.00036943	2.60756
TMEM229A	-3.72548	0.188369	-5.11995	2.31e-05	0.000370894	2.6021
PNRC1	-2.123	-0.130171	-5.11992	2.31e-05	0.000370894	2.60203
RAPGEFL1	3.07664	-0.0538398	5.11974	2.31e-05	0.000370894	2.60157
TRAF4	2.05635	-0.0114648	5.11858	2.31e-05	0.000371699	2.59856
SLC25A23	-1.9908	0.101366	-5.11838	2.32e-05	0.000371699	2.59803
SCRIB	1.68528	0.179099	5.11705	2.32e-05	0.00037274	2.5946
LIMD1	1.34552	-0.118447	5.11601	2.33e-05	0.000373367	2.59191
PASK	2.19423	0.0650334	5.11587	2.33e-05	0.000373367	2.59154
PRKCB	-3.47969	-0.330079	-5.11552	2.33e-05	0.000373439	2.59064
G0S2	-3.52445	0.687672	-5.11349	2.35e-05	0.000375183	2.58541
TNFRSF25	2.58059	0.0604505	5.11253	2.35e-05	0.000375873	2.58291
DYRK1B	1.58197	0.0385705	5.11061	2.36e-05	0.000377519	2.57796
EIF2AK1	1.50271	-0.233968	5.11	2.37e-05	0.000377858	2.57637
NIPSNAP3B	-2.46266	0.222916	-5.10933	2.37e-05	0.000378251	2.57465
FN1	-3.07465	0.133081	-5.10864	2.38e-05	0.000378668	2.57287
LOC100509553	-2.72556	0.403991	-5.10802	2.38e-05	0.000379022	2.57125
CD200	-2.93402	0.127971	-5.1072	2.39e-05	0.000379573	2.56913
LOC338799	2.18911	0.12734	5.1058	2.39e-05	0.000380709	2.56552
MTL5	3.6815	-0.423425	5.10241	2.42e-05	0.000383887	2.55675
FAM55C	-1.89739	0.237288	-5.10014	2.43e-05	0.000385929	2.55089
C20orf195	2.19604	-0.250544	5.09981	2.43e-05	0.000385987	2.55003
SSX3	1.66057	-0.0660711	5.09936	2.44e-05	0.000386169	2.54887
DGKZ	1.47543	0.0443117	5.09584	2.46e-05	0.000389522	2.53977
BEND6	-1.80572	0.194554	-5.09295	2.48e-05	0.000392247	2.5323
SDCBP	-2.42327	-0.143812	-5.09211	2.48e-05	0.000392628	2.53012
SPINT2	2.16732	-0.377603	5.09203	2.48e-05	0.000392628	2.52992
CIT	3.09297	-0.0991719	5.09177	2.49e-05	0.000392628	2.52924
EPHA7	-3.06601	-0.072121	-5.08979	2.5e-05	0.000393949	2.52413
ANO4	-3.50743	0.222571	-5.08972	2.5e-05	0.000393949	2.52395
ROCK1	-1.83467	0.0354288	-5.08969	2.5e-05	0.000393949	2.52387
KRTAP4-2	3.07479	-0.256401	5.0879	2.51e-05	0.00039555	2.51923
MARVELD2	2.44352	-0.479948	5.08744	2.51e-05	0.000395746	2.51805
TP73-AS1	-2.2394	0.0470827	-5.08541	2.53e-05	0.000397609	2.51279
SNX16	-1.96503	0.0703226	-5.0848	2.53e-05	0.000397968	2.51122
LOC389634	2.25997	-0.131841	5.08405	2.54e-05	0.000398477	2.50928
RADIL	-4.20536	1.36638	-5.08342	2.54e-05	0.000398859	2.50765
ROM1	-1.49236	-0.0280018	-5.083	2.54e-05	0.000399013	2.50657
GTSE1	4.06157	0.359244	5.08053	2.56e-05	0.000401355	2.50019
PDE7A	2.01695	-0.0984411	5.07833	2.58e-05	0.00040343	2.49449
CYP27A1	-2.74803	-0.0573467	-5.07776	2.58e-05	0.000403748	2.49303
FAM101B	-2.49209	-0.00682211	-5.07683	2.59e-05	0.000404466	2.4906
FZD8	-2.82404	-0.399286	-5.07627	2.59e-05	0.000404633	2.48917
SLITRK3	-4.09482	-0.197076	-5.07613	2.59e-05	0.000404633	2.48881
FAM175A	-1.82213	-0.1007	-5.07251	2.62e-05	0.000408262	2.47945
C11orf67	-1.77577	0.20179	-5.06982	2.63e-05	0.000410908	2.47249
PDGFRB	-2.83989	0.222758	-5.069	2.64e-05	0.000411517	2.47036
C2orf74	-2.85277	-0.174485	-5.06793	2.65e-05	0.000412392	2.4676
CDO1	-4.58441	0.656456	-5.06621	2.66e-05	0.000413991	2.46315
ZHX1	-1.43304	-0.115962	-5.06551	2.67e-05	0.000414466	2.46134
AP4S1	-1.73257	0.0427152	-5.06401	2.68e-05	0.00041568	2.45746
FBXL3	-1.56004	0.13946	-5.06388	2.68e-05	0.00041568	2.45712
BLM	3.71557	0.0735527	5.06341	2.68e-05	0.000415904	2.45591
ZNF681	2.43927	-0.537882	5.06171	2.69e-05	0.000417492	2.45152
RSPO4	3.3468	0.435852	5.06106	2.7e-05	0.000417628	2.44983
LINC00163	-2.12066	-0.265362	-5.06105	2.7e-05	0.000417628	2.44982
SLC16A4	-1.89825	-0.00105216	-5.05808	2.72e-05	0.000420652	2.44213
ARHGAP23	2.04648	-0.194389	5.05616	2.73e-05	0.000422505	2.43717
LYPD6B	3.19945	0.3729	5.05453	2.74e-05	0.000424048	2.43295
CLDN5	-3.09121	0.449556	-5.0536	2.75e-05	0.0004248	2.43054
PRKG1	-3.3574	0.182186	-5.0533	2.75e-05	0.000424842	2.42976
PHLDB1	-1.74493	-0.157134	-5.05226	2.76e-05	0.000425712	2.42708
UCHL1	-4.58572	-0.152966	-5.05023	2.78e-05	0.000427717	2.42184
ZFP106	-1.69427	0.0192084	-5.04946	2.78e-05	0.000428301	2.41983
LPIN3	2.18171	0.180417	5.04604	2.81e-05	0.000431914	2.41099
BCL2L2	-1.7633	0.384178	-5.04462	2.82e-05	0.000433246	2.40732
HIST1H1D	2.61225	0.361913	5.04285	2.83e-05	0.000434986	2.40275
IL15	-2.12445	-0.0468572	-5.04116	2.84e-05	0.000436644	2.39837
TIMELESS	2.77693	-0.174545	5.0402	2.85e-05	0.000437451	2.39589
DOK6	-4.12177	-0.0140382	-5.03935	2.86e-05	0.000437854	2.3937
C1orf150	-3.26232	0.573454	-5.03933	2.86e-05	0.000437854	2.39363
FONG	-3.06254	0.736211	-5.03811	2.87e-05	0.000438972	2.39048
CXCL12	-2.19033	0.286249	-5.03763	2.87e-05	0.000439218	2.38925
ZNF438	-2.23356	0.219841	-5.03446	2.9e-05	0.000442638	2.38105
MYCT1	-2.49355	0.396268	-5.03352	2.9e-05	0.000443439	2.37861
MPP2	-2.61145	-0.217527	-5.03215	2.91e-05	0.000444537	2.37507
RBM7	-2.26968	-0.215222	-5.03186	2.92e-05	0.000444537	2.37434
CRB3	2.68773	-0.0352514	5.03137	2.92e-05	0.000444537	2.37305
C2CD4B	-3.61842	0.499693	-5.03128	2.92e-05	0.000444537	2.37284
DLGAP5	4.60613	0.0909516	5.03127	2.92e-05	0.000444537	2.37281
LRRC8E	2.38826	0.0145672	5.03031	2.93e-05	0.000445102	2.37032
MT2A	-3.48913	0.366307	-5.03027	2.93e-05	0.000445102	2.37022
BRMS1L	-2.44951	-0.214069	-5.02767	2.95e-05	0.00044775	2.3635
ATF3	-3.09102	0.18474	-5.02736	2.95e-05	0.00044775	2.3627
UGP2	-2.20793	-0.0719057	-5.0269	2.95e-05	0.00044775	2.36151
FRAS1	2.65505	-0.247153	5.02681	2.96e-05	0.00044775	2.36126
WDR52	2.29704	-0.161665	5.02674	2.96e-05	0.00044775	2.36108
FBXL19-AS1	1.56979	-0.386746	5.02612	2.96e-05	0.000448173	2.35949
CCDC8	-2.83819	-0.118496	-5.02563	2.96e-05	0.000448456	2.35821
C7orf41	-2.13491	0.213004	-5.02492	2.97e-05	0.000448992	2.35637
ANKRD35	-2.75938	-0.10282	-5.02439	2.97e-05	0.000449098	2.35501
CD69	-3.64298	0.144553	-5.02431	2.97e-05	0.000449098	2.3548
LOC100132832	1.53746	-0.0124316	5.01915	3.02e-05	0.000455003	2.34145
FAM110B	-2.65616	-0.251502	-5.01745	3.03e-05	0.000456755	2.33705
PITX1	-2.3576	0.0570803	-5.0162	3.04e-05	0.000457964	2.33382
BUB1	4.05324	0.153647	5.01578	3.04e-05	0.000458155	2.33274
TRIM3	-1.60142	-0.27069	-5.01372	3.06e-05	0.000460364	2.32741
MCM4	2.87942	0.0257418	5.01115	3.08e-05	0.000463211	2.32076
PFKFB4	3.28041	0.0529013	5.01015	3.09e-05	0.000464126	2.31817
PI15	-4.0347	-0.161603	-5.0095	3.09e-05	0.000464605	2.3165
RCAN1	-3.34189	-0.0573916	-5.00738	3.11e-05	0.000466812	2.31103
LOC100289650	3.33527	0.0542537	5.00721	3.11e-05	0.000466812	2.31057
WBSCR17	-4.36095	-0.631882	-5.00366	3.14e-05	0.000470693	2.3014
MYBL2	3.31089	-0.30778	5.00358	3.14e-05	0.000470693	2.3012
ACAA1	1.55963	-0.399973	5.0026	3.15e-05	0.000471601	2.29867
GPM6A	-3.85446	0.76534	-5.00234	3.15e-05	0.000471611	2.29798
MOXD1	-3.3897	0.321907	-4.99993	3.17e-05	0.000474322	2.29175
KCNA2	-2.78881	0.525418	-4.99878	3.18e-05	0.000475454	2.28878
C10orf129	2.96531	-0.445575	4.99817	3.19e-05	0.000475901	2.2872
FKSG29	2.4179	0.306086	4.99588	3.21e-05	0.000478492	2.28127
GPR68	-2.77415	0.286073	-4.99535	3.21e-05	0.00047883	2.27992
C17orf96	2.94077	-0.120864	4.99051	3.26e-05	0.000484706	2.2674
SEC62	-2.13041	0.240477	-4.99027	3.26e-05	0.000484706	2.26676
FBXO8	-1.97784	-0.209502	-4.98572	3.3e-05	0.000490282	2.25501
CCDC88A	-2.6109	-0.227998	-4.98508	3.3e-05	0.000490783	2.25335
GPX8	-2.40118	0.0806413	-4.98452	3.31e-05	0.00049118	2.25191
ITSN2	1.53441	-0.0117516	4.98353	3.32e-05	0.000492152	2.24933
TM7SF2	2.21026	0.131867	4.98326	3.32e-05	0.000492163	2.24865
TSHZ1	-1.83113	-0.195806	-4.98274	3.32e-05	0.000492513	2.2473
STK32B	-3.62706	0.171774	-4.98154	3.33e-05	0.000493752	2.2442
CCL21	-3.6133	0.78704	-4.98082	3.34e-05	0.000494371	2.24233
DOCK4	-1.98978	0.205988	-4.97915	3.36e-05	0.000496238	2.23801
PHYHIP	-3.98152	0.151793	-4.97857	3.36e-05	0.00049634	2.23651
MCCC2	1.85204	0.00426546	4.97856	3.36e-05	0.00049634	2.23649
GPBAR1	-2.31074	-0.000569344	-4.97704	3.37e-05	0.000498014	2.23257
P2RY2	2.46321	-0.207443	4.97591	3.38e-05	0.00049918	2.22964
SPIRE1	-2.19339	-0.191073	-4.97348	3.41e-05	0.000502086	2.22336
GJC2	-3.16812	0.365194	-4.97314	3.41e-05	0.000502204	2.22248
MLIP	-3.38891	-0.402923	-4.97273	3.41e-05	0.000502411	2.22142
MAP3K3	-1.61755	0.172508	-4.97217	3.42e-05	0.000502828	2.21996
PGBD2	1.69816	0.0209498	4.97189	3.42e-05	0.000502859	2.21924
NCKAP1L	-4.06419	-0.0194162	-4.97137	3.43e-05	0.000502913	2.2179
TEK	-2.73481	0.0620996	-4.97134	3.43e-05	0.000502913	2.21783
WRAP73	1.49238	-0.425668	4.96875	3.45e-05	0.000506059	2.21113
CDON	-4.46837	0.244307	-4.96825	3.45e-05	0.000506403	2.20982
ATP2B4	-2.42679	-0.0729169	-4.96657	3.47e-05	0.000508332	2.20548
TLR1	-2.14682	-0.250252	-4.96578	3.48e-05	0.000509059	2.20344
ISCU	-1.7	0.0500478	-4.96431	3.49e-05	0.000510711	2.19965
WNT11	-2.60854	0.0167232	-4.9608	3.52e-05	0.000515177	2.19055
COG4	1.38516	-0.14856	4.95655	3.56e-05	0.0005207	2.17956
CAV3	-3.61521	-0.509992	-4.95564	3.57e-05	0.000521476	2.17721
NPR1	-2.26338	-0.195482	-4.95549	3.57e-05	0.000521476	2.17682
C2orf82	2.00536	-0.0824986	4.95437	3.58e-05	0.000522672	2.17394
MT1L	-2.98097	0.462932	-4.95361	3.59e-05	0.000523051	2.17197
LINC00467	2.10513	0.429402	4.9536	3.59e-05	0.000523051	2.17194
TMC4	2.92299	0.219219	4.95107	3.62e-05	0.000526248	2.16539
EPHA1	3.26438	0.313097	4.94983	3.63e-05	0.000527535	2.16218
CD163	-3.10168	0.156091	-4.94965	3.63e-05	0.000527535	2.16172
IL1RL1	-3.1035	-0.434022	-4.94939	3.63e-05	0.000527548	2.16105
POLR3GL	-1.40848	0.0521264	-4.94859	3.64e-05	0.000528315	2.159
MAF	-2.02654	0.3245	-4.94032	3.72e-05	0.000539738	2.13761
CDH11	-2.4485	0.0251668	-4.93902	3.73e-05	0.000541265	2.13423
LYPLA2	1.78881	0.112844	4.93797	3.75e-05	0.00054242	2.13151
FBXL5	-2.0575	-0.0557669	-4.93566	3.77e-05	0.000545408	2.12554
CENPF	4.44194	0.384656	4.93499	3.77e-05	0.000546017	2.12382
CHRM3	-4.2887	0.514271	-4.93268	3.8e-05	0.000549029	2.11784
MYH3	-3.96007	0.723864	-4.9316	3.81e-05	0.000550252	2.11504
SMPD1	-1.684	-0.0310028	-4.93115	3.81e-05	0.000550541	2.11389
MAPK4	-3.97855	-0.150864	-4.92955	3.83e-05	0.000552365	2.10975
ZC3H7A	-1.51723	0.213206	-4.92919	3.83e-05	0.000552365	2.10881
RABEP1	-1.5169	0.0947783	-4.92909	3.83e-05	0.000552365	2.10855
LRRC7	-3.25352	0.143652	-4.92879	3.84e-05	0.000552365	2.10779
ST3GAL6	-2.52341	0.0856603	-4.92867	3.84e-05	0.000552365	2.10747
MRC1	-2.96735	0.0698871	-4.92787	3.85e-05	0.000553178	2.1054
MMRN1	-4.43269	-0.0348842	-4.92499	3.88e-05	0.000557068	2.09797
KCTD8	-3.15724	0.0673752	-4.92466	3.88e-05	0.000557188	2.09711
LOXL4	-3.09452	0.673962	-4.92428	3.88e-05	0.000557188	2.09613
PAPSS2	-2.89177	0.192755	-4.92399	3.89e-05	0.000557188	2.09537
CD46	2.19875	0.307333	4.92392	3.89e-05	0.000557188	2.0952
TMEM79	2.66629	0.227595	4.9236	3.89e-05	0.000557308	2.09436
KIAA1522	2.31982	-0.384873	4.92335	3.89e-05	0.000557314	2.09371
CREB3L4	2.02853	0.142849	4.92055	3.92e-05	0.000561123	2.08647
MST1	2.41866	-0.107577	4.91896	3.94e-05	0.000563134	2.08236
C16orf79	1.6683	-0.244427	4.91831	3.95e-05	0.000563744	2.08068
MTTP	-4.32167	-0.202025	-4.91782	3.95e-05	0.000564104	2.07942
DGKG	-3.24947	-0.329749	-4.91619	3.97e-05	0.000566187	2.07521
BMPR1A	-1.75481	0.016813	-4.91408	3.99e-05	0.000569021	2.06974
C21orf63	-2.13712	-0.150608	-4.91268	4.01e-05	0.000570475	2.06611
PLEKHA4	-2.78628	0.0255169	-4.91263	4.01e-05	0.000570475	2.066
FLJ41327	2.12093	-0.153307	4.91193	4.01e-05	0.000570806	2.0642
ZNF165	2.1855	0.0693689	4.91192	4.01e-05	0.000570806	2.06417
EPT1	2.06133	-0.286354	4.90849	4.05e-05	0.000575686	2.05528
BEX2	2.13335	-0.171883	4.90781	4.06e-05	0.000576349	2.05353
MOCOS	2.53618	0.201858	4.90618	4.08e-05	0.000578484	2.04932
C10orf128	-1.87954	-0.0795867	-4.90516	4.09e-05	0.000579673	2.04669
KIF2C	3.74906	0.292625	4.90412	4.1e-05	0.000580917	2.04399
MCM3AP-AS1	1.94909	-0.269159	4.89885	4.16e-05	0.000588418	2.03037
LOH12CR2	-2.00877	0.297972	-4.89882	4.16e-05	0.000588418	2.03029
DTNA	-2.78824	0.242527	-4.89782	4.17e-05	0.000589355	2.02771
PROS1	-2.32129	0.191441	-4.89774	4.17e-05	0.000589355	2.02749
LNP1	-2.1996	0.0656875	-4.89539	4.2e-05	0.00059267	2.02142
MAST2	-1.8988	0.233626	-4.89457	4.2e-05	0.000593589	2.01929
MOAP1	-1.5666	0.0860538	-4.89321	4.22e-05	0.000595349	2.01579
MT1M	-3.52095	0.31205	-4.89098	4.25e-05	0.000597748	2.01002
KCTD4	-2.87727	0.220067	-4.8909	4.25e-05	0.000597748	2.0098
SCARA3	-2.87438	0.288264	-4.89083	4.25e-05	0.000597748	2.00964
SRSF12	-3.24366	0.751179	-4.8906	4.25e-05	0.000597748	2.00902
OR7G1	2.28204	0.177819	4.89049	4.25e-05	0.000597748	2.00876
EXOC4	1.67163	-0.198667	4.88944	4.26e-05	0.000599045	2.00603
LYRM5	-1.75498	0.22894	-4.88676	4.29e-05	0.000602953	1.9991
HKDC1	1.45234	-0.300897	4.88205	4.35e-05	0.000610189	1.98692
CROT	1.96943	-0.0456414	4.87876	4.39e-05	0.000615061	1.97842
CES1P2	-3.51002	0.0539195	-4.87858	4.39e-05	0.000615061	1.97796
GALNT14	3.38123	-0.0747578	4.87698	4.41e-05	0.000617301	1.97382
TRPC4	-2.1312	0.153502	-4.87648	4.41e-05	0.000617727	1.97252
NNMT	-3.41193	0.370275	-4.87592	4.42e-05	0.000618246	1.97109
CPVL	-3.31526	-0.0498958	-4.87562	4.42e-05	0.000618344	1.97031
FEZ1	-2.83263	0.0172411	-4.87409	4.44e-05	0.000620471	1.96636
LONRF3	-2.20121	-0.228271	-4.87357	4.45e-05	0.000620941	1.965
ORC6	3.67097	0.746111	4.87271	4.46e-05	0.000621967	1.96278
RAB25	3.43112	0.141751	4.87166	4.47e-05	0.000623315	1.96006
MS4A4A	-3.58272	0.0913944	-4.86959	4.49e-05	0.00062637	1.95471
CMKLR1	-2.47191	0.0521288	-4.86871	4.51e-05	0.000627431	1.95245
GPR56	2.23805	-0.321044	4.86817	4.51e-05	0.000627631	1.95104
MYCL1	2.48056	-0.215451	4.86811	4.51e-05	0.000627631	1.9509
CASP8	1.59394	-0.165896	4.8678	4.52e-05	0.000627744	1.9501
DDAH2	-2.3606	-0.0515837	-4.86598	4.54e-05	0.000630411	1.94538
BEX1	-4.54218	0.530088	-4.86295	4.57e-05	0.000635116	1.93755
KY	-2.60485	-0.294138	-4.86254	4.58e-05	0.000635402	1.9365
KIAA0922	-2.7755	-0.339415	-4.85904	4.62e-05	0.000640958	1.92745
RASGRP2	-2.4005	0.42838	-4.8572	4.65e-05	0.0006437	1.92269
DBNDD2	-2.40985	-0.0969444	-4.85596	4.66e-05	0.000645423	1.91949
ATAD5	2.92062	0.323072	4.85534	4.67e-05	0.000646074	1.91789
SPC24	3.04158	0.138104	4.85477	4.68e-05	0.000646659	1.9164
FAP	-2.98378	-0.00781173	-4.85382	4.69e-05	0.000647881	1.91396
GPT2	2.98683	-0.0919763	4.85232	4.71e-05	0.000650077	1.91006
SHOC2	-2.04705	-0.241158	-4.84942	4.74e-05	0.00065471	1.90257
LOC442028	2.27146	-0.0384064	4.84897	4.75e-05	0.000655066	1.90143
HSD11B1	-3.30526	0.0122434	-4.84837	4.76e-05	0.000655715	1.89985
CCDC125	2.08869	0.0201147	4.8473	4.77e-05	0.000657167	1.8971
MELK	4.54571	0.956021	4.84658	4.78e-05	0.000658015	1.89523
MMP15	2.10213	-0.137504	4.84614	4.78e-05	0.000658363	1.89411
SLC6A10P	1.87551	-0.0116978	4.84499	4.8e-05	0.000659977	1.89112
SLC9A2	3.6398	-0.694728	4.84457	4.8e-05	0.000660304	1.89003
CCNB1	2.72383	0.498224	4.84411	4.81e-05	0.000660695	1.88885
LOC283028	4.16855	0.341881	4.84379	4.81e-05	0.000660839	1.88802
LOC100128893	-4.20714	0.497177	-4.84159	4.84e-05	0.000663986	1.88233
FAM50B	-2.69597	0.422276	-4.84154	4.84e-05	0.000663986	1.8822
GREM2	-3.65203	-0.746019	-4.84053	4.86e-05	0.000665357	1.87959
FAM8A1	-2.68417	-0.387889	-4.83916	4.87e-05	0.000667364	1.87606
CSRP2	-2.45056	0.148506	-4.83865	4.88e-05	0.000667838	1.87473
CLU	-3.98902	0.0374512	-4.83842	4.88e-05	0.000667838	1.87416
PPP2R3A	-2.23931	0.179237	-4.83504	4.93e-05	0.000673411	1.86541
CDCA3	3.63428	-0.374757	4.83484	4.93e-05	0.000673411	1.86489
MX2	1.59817	-0.168723	4.83301	4.96e-05	0.000676286	1.86016
ZNF600	2.04433	-0.173201	4.83221	4.97e-05	0.000677299	1.8581
LOC643988	3.08568	-0.151816	4.83172	4.97e-05	0.000677374	1.85683
2021-09-10	-1.93366	-0.0551787	-4.8317	4.97e-05	0.000677374	1.85678
PXDN	-3.57901	-0.0878967	-4.83	5e-05	0.000679707	1.85237
LAMC1	-2.41283	0.187555	-4.82994	5e-05	0.000679707	1.85223
TBC1D3B	2.41111	-0.0500899	4.82889	5.01e-05	0.000681184	1.84953
CPEB4	-2.62645	0.117475	-4.82845	5.02e-05	0.00068123	1.84839
F12	2.97265	-0.0790416	4.82839	5.02e-05	0.00068123	1.84823
TMEM125	2.65111	0.459527	4.82817	5.02e-05	0.00068123	1.84765
APOBEC2	-2.31567	-0.0813787	-4.82653	5.04e-05	0.000683779	1.84343
SCARA5	-2.68271	0.411054	-4.82399	5.08e-05	0.000688009	1.83685
GEMIN7	1.53259	-0.0215924	4.82324	5.09e-05	0.000688793	1.8349
GABRQ	1.62257	0.122527	4.8231	5.09e-05	0.000688793	1.83454
LOC399815	2.72276	-0.293781	4.82018	5.13e-05	0.000693748	1.82699
KLHL31	2.88868	-0.270798	4.81861	5.15e-05	0.000696212	1.82296
MS4A6A	-2.63503	-0.0147726	-4.8169	5.17e-05	0.000698964	1.81853
RBMS3	-2.49325	-0.317368	-4.81623	5.18e-05	0.000699793	1.81679
ZNF300P1	-3.73056	0.39284	-4.81437	5.21e-05	0.000702836	1.81198
FABP3	-3.00652	-0.386077	-4.81384	5.22e-05	0.000703394	1.81061
NFATC1	-2.36042	-0.151979	-4.811	5.26e-05	0.000708306	1.80327
EPB41	2.14091	-0.271176	4.80783	5.3e-05	0.00071387	1.79509
PLK1S1	-2.25104	0.016626	-4.80667	5.32e-05	0.000715634	1.7921
PCDH20	-4.91276	-0.385371	-4.8056	5.33e-05	0.000717226	1.78932
ZNF730	3.57496	-0.287862	4.80538	5.33e-05	0.000717226	1.78875
PLA2G16	-2.76312	-0.0531661	-4.8048	5.34e-05	0.000717478	1.78727
MXD3	1.37786	-0.0188343	4.80478	5.34e-05	0.000717478	1.78722
ACY1	3.00379	0.337941	4.8019	5.38e-05	0.000722573	1.77977
MAP3K9	2.04033	-0.0211765	4.80049	5.4e-05	0.000724843	1.77613
ARHGEF25	-3.12289	0.103424	-4.79886	5.43e-05	0.000727555	1.77192
DSEL	-2.42527	-0.200266	-4.79504	5.48e-05	0.000734572	1.76203
ALG1L	1.58445	-0.0801516	4.79289	5.52e-05	0.00073833	1.75649
CDK1	4.47886	0.532905	4.79139	5.54e-05	0.000740842	1.75261
TANC1	-1.61848	-0.190084	-4.79011	5.56e-05	0.000742652	1.74931
C10orf107	-3.11715	0.740501	-4.79001	5.56e-05	0.000742652	1.74905
IMPA2	-3.34237	-0.0541406	-4.78757	5.59e-05	0.000747044	1.74275
PHF6	1.63956	-0.0296089	4.78627	5.61e-05	0.000749195	1.73937
C8orf45	2.33573	0.012196	4.78572	5.62e-05	0.000749835	1.73795
COPS8	-1.41992	0.122243	-4.7838	5.65e-05	0.000753208	1.73301
NFIL3	-3.02985	-0.0534248	-4.78308	5.66e-05	0.000754212	1.73113
NMU	3.48356	0.417687	4.7827	5.67e-05	0.000754504	1.73016
PELI2	-2.74975	-0.0786975	-4.78138	5.69e-05	0.000755587	1.72675
RHBG	4.22695	0.208875	4.78125	5.69e-05	0.000755587	1.7264
LOC100128035	-3.64011	-0.00708969	-4.78109	5.69e-05	0.000755587	1.72599
RAB31	-2.88675	-0.171703	-4.78102	5.69e-05	0.000755587	1.72582
GPNMB	-2.9395	-0.158437	-4.78102	5.69e-05	0.000755587	1.72581
LOC254100	1.53833	-0.286436	4.77897	5.72e-05	0.000758852	1.72052
STYXL1	1.52816	-0.162623	4.77873	5.73e-05	0.000758852	1.7199
CENPK	3.59374	-0.589634	4.77857	5.73e-05	0.000758852	1.71948
SIK2	-1.54342	0.101818	-4.77849	5.73e-05	0.000758852	1.71928
HN1L	1.56188	-0.053471	4.77716	5.75e-05	0.000760506	1.71584
C11orf82	3.24238	0.341189	4.77697	5.75e-05	0.000760506	1.71535
NR4A2	-2.81401	0.0651328	-4.77683	5.76e-05	0.000760506	1.71498
TMEM126B	-1.76771	0.133738	-4.77676	5.76e-05	0.000760506	1.71482
AGAP11	1.977	-0.0856993	4.77624	5.77e-05	0.000761105	1.71347
ANKRD56	2.28473	-0.104944	4.77547	5.78e-05	0.000761804	1.71147
CD33	-2.70465	-0.0984096	-4.77544	5.78e-05	0.000761804	1.7114
FAM59A	2.19042	-0.0764866	4.77466	5.79e-05	0.000762929	1.70939
VSTM4	-2.40491	0.0204468	-4.77296	5.82e-05	0.000765942	1.70498
ATP10A	-2.10543	0.453267	-4.77272	5.82e-05	0.000765954	1.70438
MMP2	-2.70374	-0.0844918	-4.77126	5.84e-05	0.000768482	1.70061
KCTD10	-1.80244	-0.074612	-4.77093	5.85e-05	0.000768689	1.69976
CCL8	-3.64182	-0.105287	-4.77017	5.86e-05	0.000769788	1.69779
MT1E	-2.85468	0.105485	-4.76952	5.87e-05	0.000770668	1.6961
ZNF808	1.47687	-0.105133	4.76804	5.89e-05	0.000773237	1.69229
PCDH1	1.7354	-0.112768	4.76778	5.9e-05	0.000773237	1.69162
PTGS2	-3.9284	-0.0302262	-4.76759	5.9e-05	0.000773237	1.69113
ST8SIA1	-2.4051	-0.175787	-4.76585	5.93e-05	0.000775795	1.68663
GPR146	-2.00881	0.408685	-4.76573	5.93e-05	0.000775795	1.68633
KIF22	2.24754	0.0467233	4.76568	5.93e-05	0.000775795	1.68618
LOC100506255	2.34891	-0.337708	4.76497	5.94e-05	0.000776798	1.68435
ARHGAP10	-2.0009	0.18185	-4.76314	5.97e-05	0.000780135	1.67962
MATN2	-3.56395	0.0380133	-4.76266	5.98e-05	0.000780658	1.67839
SUMF1	1.66035	0.0203718	4.76164	5.99e-05	0.000782309	1.67576
HSD17B7	1.55904	0.134499	4.75711	6.07e-05	0.000791289	1.66406
IDAS	2.78333	-0.0150002	4.75692	6.07e-05	0.000791289	1.66355
RPUSD1	1.40741	0.0947481	4.75575	6.09e-05	0.000793285	1.66054
FOXN3	-2.5725	0.0662862	-4.75525	6.1e-05	0.000793855	1.65926
EID3	-2.48325	0.0918198	-4.75355	6.13e-05	0.000796831	1.65486
DUOXA1	2.13218	-0.0264741	4.7534	6.13e-05	0.000796831	1.65448
LOC731275	1.77809	-0.00211157	4.75044	6.18e-05	0.000802672	1.64683
NES	-2.17797	0.00269794	-4.75008	6.18e-05	0.00080296	1.64591
CCDC3	-2.65046	0.109514	-4.74924	6.2e-05	0.00080429	1.64373
ABCD2	-2.78108	-0.093542	-4.7487	6.21e-05	0.000804965	1.64234
CHURC1	-1.98346	-0.163236	-4.74816	6.21e-05	0.000805642	1.64095
WDR17	-2.29809	0.402324	-4.74235	6.31e-05	0.000817669	1.62594
FAM190A	2.53098	-0.119204	4.74216	6.31e-05	0.000817669	1.62545
TSTD1	3.02321	0.431798	4.73935	6.36e-05	0.000823329	1.6182
LILRA6	-3.20769	0.419644	-4.73738	6.4e-05	0.000827191	1.61309
FAM196A	-2.96672	0.422316	-4.73641	6.41e-05	0.000828842	1.61059
HSPG2	-1.55526	0.0874368	-4.73594	6.42e-05	0.000829385	1.60938
DHRS13	2.39871	-0.284138	4.73518	6.43e-05	0.000830573	1.60742
IGDCC4	-2.8824	-0.0386293	-4.73423	6.45e-05	0.000832181	1.60497
ASPA	-3.31429	-0.0264052	-4.73332	6.47e-05	0.000833707	1.60262
C9orf140	3.99983	0.413729	4.73267	6.48e-05	0.000834656	1.60095
FNBP1	-2.61156	0.227751	-4.73142	6.5e-05	0.000836965	1.5977
MT1X	-2.09355	0.1716	-4.73051	6.51e-05	0.000838493	1.59536
GINS2	3.70406	0.580305	4.7302	6.52e-05	0.000838695	1.59456
ZNF551	1.69277	-0.144348	4.7298	6.53e-05	0.000838914	1.59353
GRID2IP	2.10459	-0.0600195	4.72966	6.53e-05	0.000838914	1.59316
ENGASE	1.61527	0.00656619	4.72919	6.54e-05	0.000839461	1.59196
KRTAP5-4	2.04217	-0.3144	4.72842	6.55e-05	0.000840693	1.58997
TMEM108	-3.15626	0.00524391	-4.72808	6.56e-05	0.00084097	1.58908
NUP62CL	2.39928	-0.117722	4.72736	6.57e-05	0.000842077	1.58724
TMEM173	-1.82843	-0.113199	-4.72676	6.58e-05	0.000842938	1.58568
FAM83F	2.08019	-0.0857892	4.72526	6.61e-05	0.000845827	1.5818
MGC16142	1.56494	-0.181478	4.72356	6.64e-05	0.000849166	1.57741
SAP18	-2.09239	-0.420608	-4.71792	6.74e-05	0.000861529	1.56286
ATPAF1-AS1	2.19921	-0.000184216	4.71768	6.74e-05	0.000861567	1.56225
RNF11	-1.57708	-0.0484219	-4.71685	6.76e-05	0.000862971	1.5601
DEPDC1	2.99175	-0.0558832	4.71627	6.77e-05	0.000863819	1.55858
MSX1	-2.73935	0.498382	-4.71226	6.84e-05	0.000872585	1.54825
IL28RA	1.86335	-0.14089	4.71134	6.86e-05	0.000874164	1.54587
TMUB1	1.26931	-0.224601	4.71098	6.86e-05	0.000874164	1.54494
ELK4	1.44511	-0.00657327	4.71092	6.86e-05	0.000874164	1.5448
TMEM74	-3.22364	-0.107162	-4.7105	6.87e-05	0.000874638	1.5437
EFHD1	-2.62342	0.237377	-4.70968	6.89e-05	0.000875722	1.54158
IL10RA	-2.69102	-0.0497505	-4.7096	6.89e-05	0.000875722	1.54137
SLFN11	-2.89761	-0.0907177	-4.70842	6.91e-05	0.000877961	1.53834
ANTXR1	-2.34863	0.267092	-4.70626	6.95e-05	0.000882524	1.53276
SLC44A3	2.58719	-0.297681	4.70556	6.96e-05	0.000883659	1.53095
MT1B	-2.69934	0.454981	-4.7048	6.98e-05	0.000884926	1.529
CNGA3	-2.84774	-0.200731	-4.70457	6.98e-05	0.000884956	1.5284
ANO9	2.14186	-0.0783257	4.70372	7e-05	0.000886463	1.52619
THOC3	2.06587	-0.0681559	4.70291	7.01e-05	0.000887859	1.5241
AQP6	-2.06806	-0.292082	-4.70238	7.02e-05	0.000888595	1.52274
GAB2	-2.07733	0.115684	-4.7021	7.03e-05	0.000888743	1.52202
ACIN1	2.11404	-0.013739	4.70055	7.06e-05	0.000891862	1.51801
GLIS1	-1.91765	0.10362	-4.70035	7.06e-05	0.000891862	1.5175
SIGLEC16	1.26425	0.0757532	4.69891	7.09e-05	0.000894776	1.51378
BRIP1	3.74187	-0.234476	4.69808	7.1e-05	0.000896239	1.51164
GSDMB	2.6961	-0.321496	4.69754	7.11e-05	0.000897003	1.51026
DKFZp451A211	-1.9262	-0.00982034	-4.69676	7.13e-05	0.000898359	1.50823
F11R	2.55622	-0.358965	4.69527	7.16e-05	0.000900651	1.50438
TNK1	1.70976	0.0602662	4.69518	7.16e-05	0.000900651	1.50416
MORF4L1	-1.86124	0.0202284	-4.69515	7.16e-05	0.000900651	1.50409
VARS	1.66872	0.110663	4.69312	7.2e-05	0.000905024	1.49884
CCDC120	1.69136	0.175438	4.69104	7.24e-05	0.000909537	1.49347
FGF10	-4.43076	0.138853	-4.68965	7.26e-05	0.000912379	1.48989
SPG20	-2.16097	-0.356047	-4.68915	7.27e-05	0.000913067	1.48861
KCNT2	-2.65651	-0.154667	-4.68724	7.31e-05	0.000917212	1.48367
WDR7	-1.6005	-0.0738024	-4.68626	7.33e-05	0.000919091	1.48113
IFT57	-1.9507	-0.111321	-4.6839	7.38e-05	0.000924348	1.47505
PLD5	-3.39329	0.5961	-4.68299	7.39e-05	0.000926065	1.4727
WASF3	-2.79293	0.0672843	-4.6821	7.41e-05	0.000927726	1.47041
SLC25A39	1.69375	-0.225402	4.68188	7.42e-05	0.000927742	1.46984
ATAD3A	2.04277	-0.00759161	4.67847	7.48e-05	0.000935677	1.46104
IFITM4P	-2.52675	-0.0018925	-4.67486	7.56e-05	0.000944186	1.45173
SGK494	2.06766	-0.00228195	4.67447	7.56e-05	0.000944634	1.45072
CSGALNACT2	-1.632	0.0339332	-4.67401	7.57e-05	0.00094507	1.44953
ITGB3	-3.02318	0.366845	-4.67387	7.58e-05	0.00094507	1.44916
RNF146	-1.60574	-0.223715	-4.67272	7.6e-05	0.000947416	1.44621
ZWINT	3.66878	0.71323	4.6717	7.62e-05	0.000949453	1.44357
PTPN3	2.01746	-0.397583	4.67134	7.63e-05	0.000949787	1.44264
MAGI2	-2.0853	-0.102232	-4.67106	7.63e-05	0.000949787	1.44192
LOC100134259	-2.68439	0.0296948	-4.67093	7.64e-05	0.000949787	1.44157
DSTN	-2.40615	-0.211805	-4.6702	7.65e-05	0.000951097	1.43969
LOC100653296	2.10597	0.0275475	4.66957	7.66e-05	0.000952146	1.43807
CERK	-2.5181	-0.311763	-4.66779	7.7e-05	0.000956123	1.43348
PPP2R3B-AS1	2.06726	0.0559259	4.66707	7.72e-05	0.000956967	1.43161
ADAMTS4	-2.64558	-0.0929451	-4.66703	7.72e-05	0.000956967	1.43153
CCDC50	-1.28873	0.0325969	-4.66586	7.74e-05	0.000959428	1.42849
C17orf70	1.25999	-0.147338	4.66551	7.75e-05	0.000959678	1.42759
IL17RD	-3.40625	-0.746004	-4.66533	7.75e-05	0.000959678	1.42714
C1orf190	-2.27329	-0.0311644	-4.66265	7.81e-05	0.00096581	1.42022
SLC37A1	2.22583	-0.558364	4.66246	7.81e-05	0.00096581	1.41974
COL4A2	-2.6989	0.142913	-4.6623	7.81e-05	0.00096581	1.41933
SLC37A4	2.21667	0.105339	4.66118	7.84e-05	0.00096816	1.41643
C19orf77	3.04579	-0.00399353	4.66036	7.85e-05	0.000969235	1.41431
LOC202025	-2.04425	0.123024	-4.66034	7.85e-05	0.000969235	1.41426
SRGN	-3.06711	0.446574	-4.65872	7.89e-05	0.000972873	1.41008
RND3	-2.42649	-0.0743217	-4.65831	7.9e-05	0.000973385	1.40903
STK40	-1.76049	0.321534	-4.65664	7.93e-05	0.000977063	1.40473
DLX4	3.29951	-0.130026	4.65647	7.94e-05	0.000977063	1.40428
TMEM200A	-2.8597	-0.359161	-4.65521	7.96e-05	0.000979796	1.40104
NOX4	-1.67953	-0.327656	-4.65424	7.98e-05	0.000981776	1.39854
CDC42BPA	-2.11915	0.0813931	-4.65272	8.02e-05	0.000985223	1.3946
ABCG8	2.79065	0.29246	4.65165	8.04e-05	0.000987148	1.39184
MFAP5	-3.22765	-0.0468689	-4.65156	8.04e-05	0.000987148	1.39162
ZMIZ2	1.63359	-0.00916516	4.64964	8.08e-05	0.000991648	1.38668
BCKDHA	1.24432	0.276613	4.64881	8.1e-05	0.000993302	1.38452
KCNH2	-2.90917	0.49762	-4.64681	8.14e-05	0.000997737	1.37936
PDGFRA	-3.15558	0.136429	-4.64664	8.15e-05	0.000997737	1.37894
CEP112	-2.85602	-0.172378	-4.6465	8.15e-05	0.000997737	1.37858
SMARCD3	-2.08146	-0.0953857	-4.64392	8.21e-05	0.00100408	1.37191
RAC3	2.26972	0.0257929	4.6424	8.24e-05	0.00100757	1.368
WLS	-2.37147	-0.187484	-4.64197	8.25e-05	0.00100817	1.36689
DCP1B	-1.65071	0.0279076	-4.64154	8.26e-05	0.00100872	1.36578
ETF1	-1.72083	-0.12903	-4.64135	8.26e-05	0.00100872	1.36527
MARCO	-3.50453	0.849705	-4.64016	8.29e-05	0.00101082	1.36223
COMMD6	-1.82713	-0.0770865	-4.64014	8.29e-05	0.00101082	1.36218
B3GNT4	3.14297	-0.376149	4.63921	8.31e-05	0.00101279	1.35976
DDX24	-1.78167	0.159338	-4.63718	8.36e-05	0.0010177	1.35454
SULF1	-3.54494	0.792748	-4.63684	8.36e-05	0.00101806	1.35365
PRR24	-1.38796	0.039081	-4.63219	8.47e-05	0.00103018	1.34166
DIAPH3	2.96179	-0.54974	4.63175	8.48e-05	0.00103082	1.34052
COL4A4	-3.41575	0.0907661	-4.6308	8.5e-05	0.00103286	1.33807
NGFR	-2.71381	0.232688	-4.63021	8.51e-05	0.00103386	1.33656
SLC15A1	2.72419	-0.211341	4.63002	8.52e-05	0.00103386	1.33606
LINC00242	-2.90369	-0.12441	-4.62945	8.53e-05	0.00103484	1.33459
TIMP4	-2.16925	-0.023785	-4.62924	8.53e-05	0.00103484	1.33406
ALG9	-1.70983	0.0696818	-4.62828	8.56e-05	0.00103691	1.33159
TRIM25	1.68956	-0.234287	4.62754	8.57e-05	0.00103839	1.32968
ESCO2	3.13328	-0.638906	4.62657	8.6e-05	0.00104051	1.32716
OR5P2	2.47942	-0.485537	4.62606	8.61e-05	0.00104134	1.32585
FLJ45340	1.51256	-0.225325	4.6249	8.63e-05	0.00104399	1.32286
LOC643454	-1.2758	0.0334023	-4.62422	8.65e-05	0.00104474	1.32112
PCM1	-1.65692	-0.162024	-4.62421	8.65e-05	0.00104474	1.32109
LOC100505679	-2.3844	-0.429384	-4.62124	8.72e-05	0.00105193	1.31343
TSPYL1	-1.45613	0.0428551	-4.62122	8.72e-05	0.00105193	1.31339
LOC285556	-4.19264	0.233226	-4.61857	8.78e-05	0.0010588	1.30656
KIAA0226L	-3.00144	-0.213406	-4.61781	8.8e-05	0.00106036	1.3046
ACAD10	1.35334	-0.12594	4.6137	8.9e-05	0.0010709	1.29401
LOC400756	1.89961	-0.340018	4.61369	8.9e-05	0.0010709	1.29397
RWDD1	-1.44785	0.0728595	-4.61156	8.95e-05	0.00107613	1.28849
PIK3C2A	-1.55057	0.0374714	-4.61144	8.95e-05	0.00107613	1.28819
MSI2	1.75443	-0.0523589	4.61062	8.97e-05	0.00107778	1.28607
PAK6	2.22402	0.176208	4.61045	8.97e-05	0.00107778	1.28564
OR4D6	3.12398	0.513001	4.60791	9.03e-05	0.00108452	1.27907
JMJD7	1.80769	-0.336249	4.60435	9.12e-05	0.00109426	1.2699
C6orf228	-1.91069	-0.257251	-4.60367	9.14e-05	0.00109563	1.26816
HCAR1	2.31697	0.0793149	4.60052	9.21e-05	0.00110367	1.26003
LIMD2	2.13953	-0.0866869	4.60052	9.21e-05	0.00110367	1.26003
FOXM1	3.98486	0.398645	4.5972	9.3e-05	0.00111286	1.25148
MTMR14	1.32023	-0.000572225	4.59623	9.32e-05	0.00111514	1.24897
LOC100129662	-2.35467	-0.065788	-4.59555	9.34e-05	0.00111612	1.24721
HEPH	-2.61015	-0.0616294	-4.59548	9.34e-05	0.00111612	1.24705
MIS18A	2.30045	0.20937	4.59448	9.36e-05	0.0011185	1.24447
EPS8L1	2.7765	-0.0515943	4.59404	9.37e-05	0.0011192	1.24333
CFP	-2.08642	0.213877	-4.59337	9.39e-05	0.00112058	1.24161
FUNDC2P2	-1.61372	0.0358232	-4.59182	9.43e-05	0.00112459	1.23762
KLF4	-2.58695	0.270346	-4.59064	9.46e-05	0.00112754	1.23457
PGBD1	-1.96175	0.156794	-4.58585	9.58e-05	0.00114139	1.22223
PGR	-3.06847	-0.136467	-4.58327	9.65e-05	0.00114864	1.21559
LOC284108	-2.41679	0.174065	-4.58297	9.65e-05	0.00114892	1.21482
GAB3	-2.18522	0.255839	-4.58104	9.7e-05	0.00115423	1.20983
TMEM2	1.82899	-0.202482	4.58016	9.73e-05	0.00115631	1.20757
TOX	-2.26653	-0.160186	-4.57812	9.78e-05	0.0011616	1.20233
YDJC	1.88712	0.277908	4.57803	9.78e-05	0.0011616	1.2021
SHCBP1	3.73201	-0.0840259	4.57752	9.8e-05	0.00116255	1.20078
LOC100130930	2.13899	-0.644339	4.57697	9.81e-05	0.00116362	1.19937
ARL6IP5	-1.80639	0.16028	-4.57594	9.84e-05	0.00116619	1.19671
DTX4	2.47605	-0.302401	4.57556	9.85e-05	0.00116672	1.19574
TFCP2L1	3.17962	0.126391	4.57305	9.91e-05	0.00117393	1.18926
MRM1	2.01479	0.257216	4.57272	9.92e-05	0.00117401	1.18843
EBP	1.83347	-0.0249455	4.57262	9.92e-05	0.00117401	1.18815
KPNA3	-2.13253	0.00497486	-4.57163	9.95e-05	0.00117646	1.1856
LOC645722	1.81274	-0.0733931	4.57129	9.96e-05	0.0011769	1.18472
FAM25A	2.85808	0.10737	4.57089	9.97e-05	0.0011775	1.1837
FZD4	-1.89081	0.208396	-4.56869	0.000100291	0.00118379	1.17803
CHDH	2.12363	0.023433	4.56439	0.000101447	0.00119679	1.16696
MANEAL	1.69777	-0.0682252	4.56375	0.00010162	0.00119818	1.16531
EID1	-1.85087	0.00464777	-4.56158	0.000102209	0.00120447	1.15972
DHRS9	-3.05134	0.0797568	-4.56068	0.000102455	0.00120671	1.1574
WDR55	1.29238	-0.0979229	4.55806	0.000103171	0.00121449	1.15067
MATL2963	2.74863	0.0629066	4.5573	0.00010338	0.0012163	1.14872
LPAR1	-2.3026	-0.0201929	-4.55673	0.000103539	0.0012175	1.14724
FLJ39632	2.73858	0.37435	4.55506	0.000103999	0.00122225	1.14295
DPP3	2.07045	-0.0657489	4.55339	0.000104463	0.00122704	1.13865
SLC39A11	2.17029	-0.291087	4.55106	0.000105114	0.00123402	1.13265
NSF	1.30344	-0.0176164	4.55065	0.00010523	0.00123472	1.13158
LRRC37A3	1.52112	0.0536481	4.55009	0.000105385	0.00123588	1.13015
SDHAP1	1.7654	0.300417	4.54989	0.000105443	0.00123589	1.12962
MYRIP	-2.67071	0.249459	-4.54907	0.000105673	0.00123792	1.12752
RLN2	3.25681	-0.0151773	4.5478	0.000106032	0.00124146	1.12424
FAM111B	2.52756	-0.597431	4.54627	0.000106465	0.00124585	1.12031
CCDC107	-1.88606	0.154413	-4.54577	0.000106607	0.00124643	1.11902
NCALD	-2.43933	0.358439	-4.54553	0.000106674	0.00124643	1.11841
NXPH4	4.97105	0.113672	4.54549	0.000106686	0.00124643	1.11831
RPS27L	-1.81232	0.0298737	-4.54323	0.00010733	0.00125327	1.11249
CLEC4GP1	-2.06868	0.159109	-4.54046	0.000108125	0.00126089	1.10537
LOC151171	2.05016	-0.186647	4.5404	0.000108143	0.00126089	1.1052
ITPK1	-1.84354	-0.13224	-4.54035	0.000108156	0.00126089	1.10508
SAMD12	1.94721	-0.077268	4.53971	0.000108341	0.00126237	1.10343
PMEL	1.75913	-0.00906022	4.53909	0.000108521	0.00126379	1.10183
TSPAN7	-2.98904	0.701137	-4.53835	0.000108734	0.0012656	1.09993
SNTB2	-1.40428	0.00234227	-4.53815	0.000108794	0.00126562	1.0994
TMEM41A	2.00691	-0.331558	4.53746	0.000108993	0.00126674	1.09764
ADAMTS1	-2.69318	0.188043	-4.53741	0.000109007	0.00126674	1.09751
ZNF480	1.28956	-0.201435	4.53237	0.00011048	0.00128317	1.08455
CDH1	3.06722	-0.588581	4.53216	0.000110542	0.00128321	1.08401
LEFTY2	-2.83444	-0.248764	-4.52994	0.000111199	0.00129014	1.07828
CCDC142	1.49779	-0.0981232	4.52927	0.000111398	0.00129143	1.07656
COL3A1	-3.03539	0.490178	-4.52917	0.000111428	0.00129143	1.07629
OR52N4	-2.80313	-0.29202	-4.52124	0.000113806	0.00131829	1.0559
PCDH7	-3.64058	-0.471883	-4.52089	0.000113912	0.00131881	1.055
IGSF3	2.2051	0.077112	4.51968	0.00011428	0.00132237	1.05188
C10orf116	2.07135	-0.122119	4.5194	0.000114364	0.00132262	1.05118
MAPK13	2.93697	0.482293	4.51921	0.000114423	0.00132262	1.05067
TPPP3	-3.05306	0.201341	-4.5182	0.00011473	0.00132524	1.04809
PDXK	1.43323	0.0296625	4.51807	0.000114772	0.00132524	1.04774
C12orf24	-2.29048	-0.00899487	-4.51785	0.000114837	0.00132529	1.04719
GHRLOS	2.22004	0.050033	4.51653	0.000115241	0.00132925	1.04379
BMX	-2.45962	0.443177	-4.51622	0.000115337	0.00132964	1.04299
DOK5	-2.13937	0.0565379	-4.51533	0.000115611	0.00133209	1.04071
TARBP2	2.31085	0.441931	4.51431	0.000115925	0.001335	1.03809
C19orf33	2.7199	-0.690572	4.5117	0.000116735	0.00134362	1.03136
VAMP8	1.9734	-0.111133	4.51079	0.000117018	0.00134617	1.02902
KLC1	-1.53596	0.0864685	-4.5099	0.000117294	0.00134795	1.02674
TOX3	3.88069	-0.63432	4.5099	0.000117296	0.00134795	1.02673
UGT1A8	2.96516	-0.211819	4.50856	0.000117714	0.00135203	1.02329
CATSPER2	1.44133	-0.216128	4.50809	0.000117862	0.00135302	1.02208
TMEM102	2.53021	-0.0210902	4.50704	0.000118193	0.00135611	1.01937
TMEM158	-3.49327	0.0531169	-4.50543	0.0001187	0.0013612	1.01524
BRCA2	3.35192	0.310261	4.50521	0.000118769	0.00136127	1.01468
PLK1	2.73761	-0.300572	4.50475	0.000118915	0.00136223	1.01349
DDI2	1.95164	-0.0697013	4.50396	0.000119167	0.00136439	1.01145
PNMA2	-2.9674	0.136056	-4.50226	0.000119707	0.00136976	1.00708
MSRB2	-1.90433	0.0270475	-4.50209	0.000119761	0.00136976	1.00664
APBB2	-1.35451	-0.080877	-4.50149	0.000119953	0.00137124	1.0051
SLC45A1	-2.74851	-0.334746	-4.50085	0.000120156	0.00137283	1.00347
PHACTR1	-1.84952	-0.228035	-4.50024	0.000120353	0.00137403	1.00189
KIAA1244	2.26966	-0.259305	4.50013	0.000120387	0.00137403	1.00161
SH2D4A	2.64813	-0.108855	4.49968	0.000120533	0.00137498	1.00044
PABPC4L	-1.73883	0.109673	-4.49807	0.000121051	0.00137967	0.996302
B4GALNT1	-2.10212	0.192507	-4.498	0.000121071	0.00137967	0.996138
SLC25A20	-1.48362	-0.0763651	-4.4972	0.000121332	0.00138192	0.994061
STAG3L4	-1.69033	-0.177314	-4.4942	0.000122303	0.00139225	0.986365
TMEM44	1.8036	0.052726	4.4928	0.00012276	0.00139548	0.982763
RNF130	-2.41557	-0.39462	-4.49274	0.000122779	0.00139548	0.982619
EIF4A2	-1.7536	-0.244073	-4.49274	0.00012278	0.00139548	0.982608
C1QTNF7	-3.17311	0.426595	-4.49016	0.000123625	0.00140436	0.975982
UNC80	-1.63346	0.133373	-4.48854	0.00012416	0.0014096	0.971816
MOCS2	-1.65669	-0.034255	-4.48833	0.000124229	0.0014096	0.971278
GNAZ	-2.00297	0.359253	-4.48818	0.000124281	0.0014096	0.970876
EME1	2.57518	-0.450269	4.48642	0.000124864	0.00141547	0.966357
BNIP2	-1.62478	-0.0613523	-4.48603	0.000124992	0.00141619	0.965368
LOC100288069	2.1144	-0.196325	4.48539	0.000125207	0.00141789	0.963708
HIST1H4K	1.58994	-0.256901	4.48414	0.000125622	0.00142185	0.96051
LOC400568	-3.22284	0.495864	-4.48323	0.000125928	0.00142457	0.958163
AMZ2P1	-1.59562	0.0841432	-4.48276	0.000126086	0.00142561	0.956958
NUDT11	-3.71354	0.154603	-4.48053	0.000126837	0.00143296	0.951219
PPIF	2.03112	-0.0273535	4.48044	0.000126868	0.00143296	0.950989
PMS2	1.17532	-0.180986	4.47979	0.000127088	0.0014347	0.949313
LOC100192378	-3.34098	0.256961	-4.4791	0.00012732	0.00143658	0.947551
SULT1A4	1.47893	-0.0710374	4.47667	0.000128146	0.00144509	0.941312
CD14	-2.63194	-0.0269715	-4.4764	0.00012824	0.00144509	0.940606
TTC33	-1.77944	0.0657601	-4.4763	0.000128274	0.00144509	0.940347
MYL6	-1.71699	-0.0561033	-4.47528	0.000128624	0.00144828	0.937719
DTX2P1-UPK3BP1-PMS2P11	1.32224	-0.285006	4.47469	0.000128824	0.00144979	0.936216
C16orf13	1.39326	-0.173726	4.47299	0.000129408	0.00145561	0.931847
TOX2	-2.22922	-0.421096	-4.47097	0.000130107	0.00146266	0.92665
GLIS2	-3.73382	0.484471	-4.47079	0.00013017	0.00146266	0.926184
NKX3-2	3.54196	-0.0853924	4.47042	0.000130296	0.00146295	0.92525
GLT25D2	-2.35911	0.428146	-4.47032	0.00013033	0.00146295	0.924995
PRDM15	1.53645	-0.048078	4.46965	0.000130563	0.00146481	0.923275
TP53I3	1.82293	0.115655	4.46878	0.000130867	0.00146746	0.921031
C16orf59	3.47869	-0.130206	4.46836	0.000131014	0.00146761	0.919942
HECTD2	-1.7885	-0.108148	-4.46836	0.000131015	0.00146761	0.919941
TTC22	2.89707	0.239058	4.46757	0.000131291	0.00146994	0.91791
ZRANB1	-1.77829	0.0243706	-4.46713	0.000131442	0.00147088	0.916798
ENTPD1	-2.17583	0.138216	-4.46673	0.000131584	0.00147171	0.915756
PYGO1	-3.33542	-0.142298	-4.46526	0.000132098	0.00147671	0.911989
RUSC2	-2.3391	-0.161907	-4.46266	0.000133015	0.00148613	0.905317
MTFP1	2.20097	-0.263438	4.46232	0.000133136	0.00148613	0.904436
SF3B3	1.23735	-0.0860759	4.46229	0.000133147	0.00148613	0.904359
SOX5	-2.09732	-0.017979	-4.46169	0.00013336	0.00148775	0.902817
PGM1	-2.03669	-0.226792	-4.46147	0.000133439	0.00148787	0.902244
CCL23	-3.93744	1.14052	-4.46064	0.000133734	0.00149039	0.900115
CABP1	-2.1608	-0.0163139	-4.46034	0.00013384	0.00149081	0.899346
UBR1	-1.92305	-0.209196	-4.45887	0.000134363	0.00149588	0.895581
TCTEX1D1	-2.23913	0.0606627	-4.45788	0.000134721	0.00149909	0.893014
PROC	3.21684	0.123577	4.45723	0.000134953	0.0015009	0.891355
CCDC36	-2.22287	0.293003	-4.45677	0.000135119	0.00150198	0.89017
CALM1	-3.09733	0.0124405	-4.45613	0.000135349	0.00150377	0.88853
PTPLAD2	-2.26868	0.103874	-4.45554	0.000135561	0.00150521	0.887014
VCX2	3.5042	0.307207	4.45538	0.000135617	0.00150521	0.886619
HS3ST3A1	-3.54407	-0.0138347	-4.45475	0.000135846	0.00150698	0.884993
PVRL1	2.73527	0.450461	4.45446	0.000135951	0.00150738	0.884241
LSM14B	1.5206	0.0187698	4.45322	0.0001364	0.00151158	0.881064
UGT1A6	2.89712	-0.201976	4.45193	0.000136869	0.00151601	0.877751
COL18A1	-2.48113	-0.130794	-4.45165	0.000136971	0.00151637	0.877027
TES	-2.08004	0.29746	-4.45142	0.000137054	0.00151652	0.876445
RBBP5	1.57503	-0.0471657	4.45029	0.000137468	0.00152033	0.873533
GLI1	-2.56191	-0.048062	-4.44991	0.000137607	0.00152035	0.872563
SSFA2	-1.89774	0.081287	-4.4499	0.00013761	0.00152035	0.87254
FBXO27	2.63983	0.0760047	4.44813	0.000138259	0.00152675	0.867997
PLK3	-1.46584	0.141064	-4.44771	0.000138415	0.00152707	0.866907
SPTSSA	-1.75583	0.034486	-4.44751	0.000138488	0.00152707	0.866402
C1orf162	-1.8541	0.167413	-4.44748	0.000138499	0.00152707	0.866323
ITPKB	-1.78029	0.232238	-4.44717	0.000138615	0.00152758	0.865514
MOGS	1.7603	0.200295	4.44641	0.000138894	0.00152988	0.863573
NUDT8	1.73432	0.0238171	4.44475	0.000139509	0.00153587	0.85931
SRR	-1.61198	0.167868	-4.44401	0.000139785	0.00153813	0.857404
EIF1AY	-2.78239	-0.595009	-4.443	0.000140161	0.00154148	0.854816
BLVRA	-1.80787	-0.171656	-4.44214	0.000140481	0.00154422	0.852615
ACVR1	-2.06468	-0.0500722	-4.44168	0.000140655	0.00154536	0.85142
PRKAA2	-4.20463	-0.438222	-4.44026	0.000141187	0.00155042	0.847779
RERGL	-4.61908	-0.351887	-4.43985	0.000141341	0.00155066	0.846723
RGS22	-2.68702	0.504479	-4.43966	0.00014141	0.00155066	0.846251
TMED4	1.54084	0.126772	4.43956	0.000141448	0.00155066	0.845995
NR2F1	-2.10902	-0.10269	-4.43944	0.000141494	0.00155066	0.845679
BATF	2.61792	0.50902	4.4383	0.000141925	0.0015546	0.842743
LOXL3	-2.49204	0.109403	-4.43654	0.000142592	0.00156113	0.838219
CDH23	2.60763	-0.297157	4.4362	0.000142718	0.00156171	0.837369
ARL4D	-2.61095	-0.346775	-4.43587	0.000142845	0.00156232	0.836508
MYO19	1.59058	-0.0661901	4.43544	0.000143008	0.00156332	0.835409
AMN1	-1.66764	-0.1404	-4.4341	0.000143521	0.00156814	0.831955
LCN10	-2.59772	0.0456763	-4.4324	0.00014417	0.00157443	0.827603
PNKP	1.45754	0.112743	4.43202	0.000144317	0.00157525	0.826621
PCBP3	-2.35963	-0.00229221	-4.43151	0.000144512	0.00157659	0.825317
NFASC	-1.93275	0.194228	-4.43101	0.000144705	0.00157791	0.824026
KLHL30	-2.87405	0.0975234	-4.43042	0.00014493	0.00157956	0.82253
ATP2A2	-1.86197	-0.168515	-4.42982	0.000145162	0.0015813	0.820984
SPAG17	4.09485	-0.0786544	4.42916	0.000145418	0.00158329	0.81929
CTNNAL1	-2.34976	-0.204838	-4.42836	0.000145727	0.00158586	0.817241
[truncated: 3,443 more rows]

## Sheet: GSE121711
	logFC	AveExpr	t	P.Value	adj.P.Val	B
CSRP1	-5.24774	11.8717	-19.0823	1.05e-13	1.84e-09	21.2308
FENDRR	-4.17068	9.55058	-18.2608	2.3e-13	1.84e-09	20.5269
DPYSL2	-2.47094	7.69471	-18.1868	2.47e-13	1.84e-09	20.4618
MYH11	-8.62585	11.9499	-18.0631	2.79e-13	1.84e-09	20.3521
MYL9	-7.07468	12.1379	-17.9985	2.97e-13	1.84e-09	20.2944
CDH11	-2.30893	7.50389	-17.7402	3.84e-13	1.98e-09	20.0617
DES	-8.60681	11.5792	-17.4675	5.04e-13	2.23e-09	19.8117
RARRES2	-1.91977	8.47522	-16.6346	1.19e-12	4.15e-09	19.0202
VSTM4	-2.12326	6.75184	-16.5985	1.24e-12	4.15e-09	18.9849
FOXF1	-4.25384	7.82733	-16.5225	1.34e-12	4.15e-09	18.9104
CNN1	-7.25777	10.6698	-16.3134	1.68e-12	4.42e-09	18.7033
CRTAP	-2.18071	7.6391	-16.2283	1.84e-12	4.42e-09	18.6182
SPARCL1	-5.34479	12.2889	-16.2172	1.86e-12	4.42e-09	18.607
ANTXR1	-2.26953	8.63739	-15.8305	2.84e-12	5.94e-09	18.2138
DDR2	-3.79992	7.83043	-15.8164	2.88e-12	5.94e-09	18.1992
SDC2	-1.40921	7.13893	-15.5869	3.72e-12	7.18e-09	17.9607
ESD	-2.61574	8.83015	-15.4586	4.29e-12	7.8e-09	17.8258
MAP1B	-4.72293	10.0454	-15.3647	4.77e-12	8.19e-09	17.7263
ACTA2	-3.86897	9.03707	-15.2705	5.31e-12	8.63e-09	17.6259
CLU	-2.39592	7.83556	-14.9569	7.6e-12	1.18e-08	17.2867
ABI3BP	-3.39249	6.99585	-14.8476	8.63e-12	1.26e-08	17.1668
PJA2	-3.10986	8.6568	-14.7833	9.31e-12	1.26e-08	17.0957
TGFBR3	-1.89532	8.97498	-14.7514	9.66e-12	1.26e-08	17.0605
DCN	-2.34026	7.67054	-14.7388	9.8e-12	1.26e-08	17.0465
NPTN	-2.58327	11.0757	-14.5494	1.23e-11	1.38e-08	16.8349
ISCU	-1.83786	7.4086	-14.5232	1.26e-11	1.38e-08	16.8055
SDPR	-3.34408	7.37909	-14.5169	1.27e-11	1.38e-08	16.7983
CPED1	-2.97194	7.0536	-14.4827	1.33e-11	1.38e-08	16.7597
JAM2	-2.16847	7.08449	-14.4781	1.33e-11	1.38e-08	16.7545
MCM7	1.15807	7.26438	14.4765	1.34e-11	1.38e-08	16.7527
CPQ	-1.20104	7.04924	-14.3456	1.56e-11	1.48e-08	16.6041
OTTHUMG00000078747	-3.73039	7.84599	-14.3278	1.6e-11	1.48e-08	16.5838
HLF	-2.64987	6.58069	-14.3158	1.62e-11	1.48e-08	16.5701
SYNPO2	-7.62195	9.87562	-14.3084	1.63e-11	1.48e-08	16.5616
MYL6	-2.08304	9.29245	-14.1953	1.87e-11	1.63e-08	16.4317
RCAN2	-1.92331	6.99573	-14.1724	1.92e-11	1.63e-08	16.4053
CYBRD1	-1.48611	7.76795	-14.1615	1.95e-11	1.63e-08	16.3928
SPON1	-2.50758	7.08841	-14.1387	2e-11	1.63e-08	16.3664
FAXDC2	-1.97257	6.68693	-14.0993	2.1e-11	1.63e-08	16.3208
A2M	-4.61218	11.2624	-14.0968	2.11e-11	1.63e-08	16.3178
MIS18BP1	1.44071	7.83282	14.0267	2.3e-11	1.7e-08	16.2362
VEGFA	2.35564	8.7539	13.8654	2.8e-11	2.01e-08	16.0471
C1orf21	-1.6698	6.72401	-13.6473	3.67e-11	2.51e-08	15.7878
ANO6	-1.60813	7.75447	-13.6318	3.74e-11	2.51e-08	15.7691
TMTC1	-1.61286	6.50853	-13.6317	3.74e-11	2.51e-08	15.769
MFAP4	-1.82329	7.83113	-13.6153	3.82e-11	2.51e-08	15.7493
MYO19	1.07282	6.63743	13.5164	4.33e-11	2.79e-08	15.6302
CYTH2	1.55691	8.69016	13.2848	5.81e-11	3.66e-08	15.3477
CRISPLD2	-1.64773	6.7154	-13.1558	6.85e-11	4.23e-08	15.1883
ADAMTS9-AS2	-3.01025	7.3193	-13.0806	7.55e-11	4.57e-08	15.0947
FAM175A	-1.0578	6.24595	-12.9594	8.84e-11	5.25e-08	14.9428
SMOC2	-3.42942	7.32915	-12.8881	9.7e-11	5.55e-08	14.8527
MIR597	-2.42605	6.81737	-12.8388	1.03e-10	5.81e-08	14.7902
SLC24A3	-1.32272	6.46531	-12.7505	1.16e-10	6.41e-08	14.6777
ANAPC16	-1.30525	9.39678	-12.7103	1.23e-10	6.57e-08	14.6262
PTGIS	-5.50518	9.417	-12.7057	1.23e-10	6.57e-08	14.6204
OTTHUMG00000154628	-1.112	7.00076	-12.6753	1.28e-10	6.57e-08	14.5814
RECK	-1.41486	5.90788	-12.6647	1.3e-10	6.57e-08	14.5677
IGFBP7	-3.63977	8.19741	-12.6642	1.3e-10	6.57e-08	14.5671
TMOD1	-3.44332	7.51625	-12.6554	1.32e-10	6.57e-08	14.5557
MINOS1	-1.30461	8.76312	-12.6262	1.37e-10	6.72e-08	14.5181
PRDM6	-2.17095	6.62271	-12.5942	1.43e-10	6.9e-08	14.4768
MIR663A	1.45713	7.46682	12.5831	1.45e-10	6.9e-08	14.4625
CELF2	-2.00972	6.65324	-12.5033	1.62e-10	7.45e-08	14.3589
LIG1	1.13177	7.08167	12.4591	1.71e-10	7.78e-08	14.3011
GTPBP2	1.46249	8.11653	12.449	1.74e-10	7.78e-08	14.288
NFIA	-2.86324	8.36416	-12.3642	1.95e-10	8.31e-08	14.1769
MPC1	-1.26933	7.91265	-12.3547	1.97e-10	8.31e-08	14.1644
ADH5	-1.40236	7.19471	-12.3539	1.98e-10	8.31e-08	14.1632
FBLN5	-2.4943	6.96807	-12.3486	1.99e-10	8.31e-08	14.1563
MIR214	-1.4342	7.12476	-12.3022	2.12e-10	8.73e-08	14.0951
FAM72B	1.03932	5.43278	12.25	2.28e-10	9.02e-08	14.026
PIK3R1	-1.37089	7.85834	-12.2352	2.32e-10	9.08e-08	14.0063
LIX1L	-1.63402	6.75505	-12.1411	2.64e-10	1.01e-07	13.881
LMOD1	-5.66714	9.13127	-12.0928	2.82e-10	1.06e-07	13.8163
PARVA	-2.78554	8.8189	-12.0596	2.95e-10	1.1e-07	13.7717
MAMDC2	-2.9957	6.64058	-12.0493	3e-10	1.1e-07	13.7579
RPS23	-1.14971	7.13366	-12.0213	3.12e-10	1.13e-07	13.7202
FGL2	-6.2826	9.26426	-11.9685	3.35e-10	1.2e-07	13.6488
SORBS1	-6.07649	9.68553	-11.8761	3.81e-10	1.34e-07	13.5232
BAZ1A	2.31246	9.73027	11.8123	4.17e-10	1.43e-07	13.4359
EID1	-2.01192	8.32092	-11.7909	4.3e-10	1.46e-07	13.4067
TAGLN	-3.18798	8.03472	-11.7568	4.51e-10	1.51e-07	13.3598
DSTN	-3.25714	9.5868	-11.6921	4.94e-10	1.62e-07	13.2706
SLIT2	-2.25778	6.79587	-11.6918	4.94e-10	1.62e-07	13.2702
RNF213	1.67712	8.31129	11.6205	5.47e-10	1.75e-07	13.1713
MAGI2-AS3	-1.1743	6.59242	-11.6173	5.49e-10	1.75e-07	13.1668
RNF130	-1.72069	6.8543	-11.6156	5.5e-10	1.75e-07	13.1645
SLC9A9	-1.59461	6.58737	-11.6061	5.58e-10	1.76e-07	13.1513
NCAM1	-3.95919	7.57161	-11.59	5.71e-10	1.78e-07	13.1289
NFIX	-2.22221	7.55939	-11.5643	5.92e-10	1.82e-07	13.093
TCF21	-2.30807	6.90092	-11.5609	5.95e-10	1.82e-07	13.0883
RPLP1	-1.47514	8.37779	-11.5523	6.02e-10	1.83e-07	13.0763
CALD1	-4.03006	10.8893	-11.5175	6.33e-10	1.9e-07	13.0276
CAMK2N1	1.73544	8.98965	11.5065	6.43e-10	1.91e-07	13.0122
MBNL2	-1.02364	8.37167	-11.4973	6.52e-10	1.92e-07	12.9993
ACTG2	-6.31101	9.53157	-11.4806	6.67e-10	1.95e-07	12.9758
TAF9B	-3.14209	8.42654	-11.4507	6.97e-10	1.99e-07	12.9338
BOC	-1.57015	6.40818	-11.4498	6.98e-10	1.99e-07	12.9325
EZH2	1.81952	6.51996	11.4409	7.07e-10	1.99e-07	12.9199
MXRA7	-2.99922	8.52704	-11.4401	7.07e-10	1.99e-07	12.9188
GXYLT2	-1.57953	6.36029	-11.4338	7.14e-10	1.99e-07	12.91
FAM72A	1.01894	5.5506	11.4057	7.43e-10	2.03e-07	12.8703
SCARA3	-1.2353	6.67987	-11.3876	7.63e-10	2.07e-07	12.8447
RPS13	-3.58999	9.27923	-11.3712	7.81e-10	2.08e-07	12.8214
NSA2	-1.64451	9.94597	-11.3334	8.25e-10	2.16e-07	12.7679
MIR145	-3.84272	9.46685	-11.2984	8.68e-10	2.25e-07	12.7181
FGFR1	-1.43366	7.0884	-11.2928	8.75e-10	2.25e-07	12.7102
COMMD1	-1.37474	8.27039	-11.2809	8.91e-10	2.27e-07	12.6932
NDUFB6	-2.06714	7.29028	-11.2646	9.12e-10	2.31e-07	12.6699
GPR124	-1.58678	6.59903	-11.2544	9.26e-10	2.33e-07	12.6553
LPP	-2.98559	8.74415	-11.2243	9.67e-10	2.39e-07	12.6123
TOR1AIP1	-2.07444	8.3439	-11.1502	1.08e-09	2.62e-07	12.5059
PRELP	-2.85894	6.65251	-11.1311	1.11e-09	2.68e-07	12.4784
ZMYND8	2.14485	8.92533	11.0998	1.16e-09	2.71e-07	12.4332
CNOT11	1.16679	7.84197	11.0997	1.16e-09	2.71e-07	12.4331
REXO2	-1.52996	8.0807	-11.0976	1.16e-09	2.71e-07	12.4301
KIF14	1.16175	4.86264	11.0913	1.18e-09	2.71e-07	12.4209
STX6	1.37853	7.45265	11.0882	1.18e-09	2.71e-07	12.4163
MGC24103	-3.07619	6.6872	-11.0856	1.19e-09	2.71e-07	12.4127
SLIT3	-1.70748	7.37404	-11.0773	1.2e-09	2.73e-07	12.4006
REV3L	-1.01564	6.6247	-11.0586	1.23e-09	2.76e-07	12.3735
CAV1	-2.35529	7.78759	-11.0548	1.24e-09	2.76e-07	12.3681
BAG2	-3.81795	7.59543	-11.0512	1.25e-09	2.76e-07	12.3628
PPP1R12A	-2.98094	11.338	-11.0487	1.25e-09	2.76e-07	12.3592
SSBP2	-2.14506	8.91391	-11.0273	1.29e-09	2.81e-07	12.3281
AFF3	-1.36407	6.50186	-11.0149	1.32e-09	2.82e-07	12.31
ACTC1	-6.03147	11.3247	-11.0119	1.32e-09	2.82e-07	12.3056
DDX24	-2.05312	8.89844	-10.999	1.35e-09	2.83e-07	12.2869
UQCRB	-1.13639	6.64301	-10.9679	1.41e-09	2.95e-07	12.2415
HJURP	1.21055	5.50251	10.9543	1.44e-09	2.99e-07	12.2216
SFRP2	-2.76457	6.75635	-10.9329	1.49e-09	3.06e-07	12.1903
CHAF1A	1.11828	6.82038	10.9034	1.55e-09	3.13e-07	12.1472
PGM5	-4.02562	7.71859	-10.9012	1.56e-09	3.13e-07	12.1439
NOVA1	-1.85547	6.12762	-10.9008	1.56e-09	3.13e-07	12.1434
HPSE2	-3.41161	7.38814	-10.869	1.63e-09	3.22e-07	12.0966
PALLD	-2.42231	7.6455	-10.8688	1.64e-09	3.22e-07	12.0962
RUNX1T1	-1.72435	6.14838	-10.8412	1.7e-09	3.33e-07	12.0556
C1QTNF7	-1.03467	5.83676	-10.8261	1.74e-09	3.39e-07	12.0333
CASQ2	-6.00158	9.5974	-10.7893	1.84e-09	3.53e-07	11.9789
FAT4	-2.23325	6.8625	-10.7864	1.85e-09	3.53e-07	11.9747
FERMT2	-3.47181	7.92388	-10.7684	1.9e-09	3.58e-07	11.948
MYOCD	-4.30585	7.72137	-10.7605	1.92e-09	3.6e-07	11.9363
GNG7	-1.31763	7.14771	-10.7549	1.94e-09	3.6e-07	11.928
MBNL1	-2.72815	10.502	-10.7314	2.01e-09	3.68e-07	11.893
SKIL	1.38819	8.12592	10.7258	2.03e-09	3.68e-07	11.8847
LIFR	-2.43244	7.23879	-10.7021	2.1e-09	3.77e-07	11.8495
CES1	-2.35643	7.48026	-10.701	2.1e-09	3.77e-07	11.8479
TRIM25	1.95684	9.76274	10.6964	2.12e-09	3.77e-07	11.841
PDK4	-2.85693	7.70876	-10.6868	2.15e-09	3.8e-07	11.8267
TOP2A	3.42857	6.87175	10.6779	2.18e-09	3.81e-07	11.8134
SGCB	-1.86407	9.0111	-10.6768	2.18e-09	3.81e-07	11.8117
EIF3L	-1.20969	8.20617	-10.6382	2.31e-09	4.02e-07	11.754
PPP3CB	-1.54398	7.90391	-10.6295	2.34e-09	4.03e-07	11.741
LASP1	1.02512	7.644	10.6205	2.38e-09	4.06e-07	11.7275
COX7A2	-1.66301	8.86834	-10.6054	2.43e-09	4.13e-07	11.7049
MIR2277	-1.25466	7.1862	-10.5914	2.48e-09	4.2e-07	11.6838
FAM60A	1.04532	7.27408	10.5801	2.53e-09	4.23e-07	11.6668
RIOK3	1.18662	10.3286	10.5783	2.53e-09	4.23e-07	11.6641
TNS1	-3.94854	9.4012	-10.5685	2.57e-09	4.28e-07	11.6494
MFAP5	-2.69434	6.52247	-10.565	2.59e-09	4.28e-07	11.644
JAM3	-2.17201	6.90414	-10.5566	2.62e-09	4.3e-07	11.6314
ANG	-1.13826	6.08615	-10.5544	2.63e-09	4.3e-07	11.628
NDUFA6	-2.19253	7.77735	-10.5498	2.65e-09	4.31e-07	11.6212
CNTN1	-3.21857	7.67509	-10.5368	2.7e-09	4.35e-07	11.6015
ATXN7L3	1.31498	7.22841	10.5331	2.72e-09	4.35e-07	11.596
RBPMS2	-3.86217	7.19355	-10.5316	2.72e-09	4.35e-07	11.5937
SNORA11	-5.1575	16.4492	-10.5295	2.73e-09	4.35e-07	11.5905
ADH1C	-1.69251	7.2189	-10.5247	2.75e-09	4.36e-07	11.5833
SMG5	1.0746	8.06166	10.4836	2.93e-09	4.57e-07	11.5211
VPS36	-1.07156	8.13149	-10.4714	2.99e-09	4.62e-07	11.5027
LIN7C	-2.43834	8.55208	-10.4702	2.99e-09	4.62e-07	11.5008
KDELC2	-1.20357	6.42679	-10.4593	3.04e-09	4.65e-07	11.4842
ASPA	-2.01587	6.09868	-10.4472	3.1e-09	4.72e-07	11.4659
IVNS1ABP	1.49839	7.46818	10.4395	3.14e-09	4.75e-07	11.4541
NFATC2IP	1.01205	8.09042	10.4245	3.21e-09	4.84e-07	11.4314
FAM129A	-4.9555	8.4813	-10.4071	3.3e-09	4.95e-07	11.4049
LHFP	-1.00297	6.38998	-10.3953	3.36e-09	5.01e-07	11.3869
IGIP	-2.61169	7.10273	-10.3783	3.45e-09	5.12e-07	11.3609
TSPAN2	-3.59681	7.59274	-10.361	3.54e-09	5.23e-07	11.3344
MIR100HG	-1.39928	5.99409	-10.3554	3.57e-09	5.24e-07	11.3259
SMDT1	-2.83147	6.28334	-10.3538	3.58e-09	5.24e-07	11.3234
AUP1	1.1571	8.86011	10.3305	3.71e-09	5.39e-07	11.2877
ZEB1	-2.31483	8.66668	-10.3106	3.83e-09	5.52e-07	11.2572
ZCRB1	-1.33889	8.83104	-10.3084	3.84e-09	5.52e-07	11.2538
OTTHUMG00000014981	-3.29444	6.43967	-10.2981	3.9e-09	5.58e-07	11.2381
LOC100653336	-1.79791	6.81844	-10.2864	3.97e-09	5.66e-07	11.2201
NSF	1.14924	7.7547	10.279	4.02e-09	5.7e-07	11.2086
GPR133	-3.14159	6.90695	-10.2592	4.15e-09	5.85e-07	11.1782
YEATS2	1.17856	8.41418	10.2054	4.51e-09	6.34e-07	11.095
BMPR1A	-2.0766	9.36126	-10.1846	4.66e-09	6.52e-07	11.0628
ST13	-1.0804	8.92941	-10.1734	4.74e-09	6.6e-07	11.0454
PDZRN3	-1.57119	6.50679	-10.1367	5.02e-09	6.9e-07	10.9883
CHPT1	-1.37624	6.39142	-10.0868	5.43e-09	7.37e-07	10.9106
ANXA6	-2.48996	6.99603	-10.0805	5.49e-09	7.41e-07	10.9008
FAM171A1	-1.01972	5.22519	-10.0741	5.54e-09	7.42e-07	10.8908
TEAD1	-2.06509	9.27441	-10.0714	5.57e-09	7.42e-07	10.8866
VCL	-2.51344	10.3511	-10.0485	5.77e-09	7.6e-07	10.8507
FGF7	-2.36052	5.9214	-10.0431	5.82e-09	7.6e-07	10.8423
PLSCR4	-1.93198	6.90799	-10.0425	5.83e-09	7.6e-07	10.8413
PPP1CC	-1.727	8.23251	-10.0373	5.88e-09	7.6e-07	10.8331
DPYSL3	-3.54878	8.3939	-10.0332	5.91e-09	7.6e-07	10.8266
ADAMTSL3	-2.46229	7.1695	-10.0306	5.94e-09	7.6e-07	10.8226
PCGF3	1.50768	8.07564	10.0294	5.95e-09	7.6e-07	10.8207
EPHA7	-3.14284	7.61461	-10.021	6.03e-09	7.67e-07	10.8076
KLHL13	-1.02965	5.52164	-10.0136	6.1e-09	7.73e-07	10.7959
CCNL1	1.35292	8.9855	10.0014	6.22e-09	7.81e-07	10.7768
KLHL42	-1.76429	8.26485	-9.9957	6.28e-09	7.85e-07	10.7678
SLC15A1	1.47086	6.01847	9.98598	6.37e-09	7.94e-07	10.7525
TMEM47	-4.3597	8.50549	-9.97447	6.49e-09	8.03e-07	10.7343
TRPC4AP	1.2114	8.22131	9.96968	6.54e-09	8.03e-07	10.7268
SEPW1	-3.02698	10.366	-9.96733	6.57e-09	8.03e-07	10.7231
CTNNAL1	-2.1375	6.41948	-9.9668	6.57e-09	8.03e-07	10.7223
ILF3	1.28306	9.78267	9.95161	6.73e-09	8.13e-07	10.6983
RNF150	-2.31938	6.784	-9.93111	6.96e-09	8.33e-07	10.6659
ENPP1	-2.20196	6.35875	-9.90529	7.25e-09	8.62e-07	10.625
ISCA2	-1.13852	7.21182	-9.89736	7.34e-09	8.69e-07	10.6125
CHD7	2.05047	7.48932	9.89104	7.42e-09	8.75e-07	10.6024
TNXB	-1.69733	6.59308	-9.8883	7.45e-09	8.75e-07	10.5981
MGME1	1.2112	6.88115	9.88452	7.49e-09	8.77e-07	10.5921
DPT	-3.31635	6.95806	-9.87886	7.56e-09	8.82e-07	10.5831
GRHL1	2.66606	7.33711	9.86195	7.77e-09	8.99e-07	10.5562
EPHX1	-1.14411	7.58406	-9.85707	7.83e-09	9.03e-07	10.5485
LOC286437	-2.51004	9.15467	-9.84978	7.92e-09	9.1e-07	10.5369
PPP2R5A	-1.77958	7.41468	-9.84662	7.96e-09	9.12e-07	10.5319
PRC1	1.73104	6.08147	9.83868	8.07e-09	9.17e-07	10.5192
RABAC1	-1.73013	9.67129	-9.83865	8.07e-09	9.17e-07	10.5192
NDUFA4	-1.95862	7.82122	-9.83357	8.13e-09	9.2e-07	10.5111
PTPLA	-2.30457	7.37842	-9.83154	8.16e-09	9.2e-07	10.5078
NEGR1	-2.459	6.72731	-9.82044	8.31e-09	9.31e-07	10.4902
NGRN	-2.55302	8.99644	-9.81833	8.33e-09	9.31e-07	10.4868
ASB8	-1.90395	8.03068	-9.81617	8.36e-09	9.31e-07	10.4834
ADAMTS9-AS1	-3.37444	6.81927	-9.81545	8.37e-09	9.31e-07	10.4822
FLNA	-4.77244	10.991	-9.81184	8.42e-09	9.33e-07	10.4764
PCOLCE2	-1.76349	6.46465	-9.8098	8.45e-09	9.33e-07	10.4732
RAB23	-4.39279	9.25198	-9.79817	8.61e-09	9.41e-07	10.4546
RGS5	-1.72081	7.68398	-9.79384	8.67e-09	9.43e-07	10.4477
MYLK	-1.18798	6.1349	-9.79217	8.69e-09	9.43e-07	10.445
GRB7	1.82551	6.82529	9.78544	8.79e-09	9.47e-07	10.4343
VDAC2	-1.14946	8.26757	-9.75665	9.2e-09	9.88e-07	10.3882
RPL12P2	-2.035	7.65764	-9.74379	9.4e-09	1e-06	10.3676
MGST3	-1.2111	6.153	-9.73511	9.53e-09	1.01e-06	10.3536
ISLR	-1.11637	5.78858	-9.71265	9.88e-09	1.04e-06	10.3175
HMGA1P1	2.30066	7.43571	9.71239	9.89e-09	1.04e-06	10.3171
COX7C	-1.51504	7.05825	-9.71119	9.91e-09	1.04e-06	10.3152
RPS15A	-1.74337	9.1962	-9.70476	1e-08	1.05e-06	10.3049
DNAJC19	-1.42276	7.528	-9.68539	1.03e-08	1.07e-06	10.2737
C16orf45	-1.77781	8.19986	-9.66515	1.07e-08	1.09e-06	10.241
PNRC1	-1.357	7.33449	-9.66496	1.07e-08	1.09e-06	10.2407
TTK	1.17165	5.21893	9.65556	1.08e-08	1.1e-06	10.2255
PRUNE2	-4.32688	7.63063	-9.65422	1.09e-08	1.1e-06	10.2234
AGRN	1.14812	6.72624	9.63069	1.13e-08	1.14e-06	10.1853
GNAL	-1.67875	6.53932	-9.62367	1.14e-08	1.15e-06	10.174
RBMS3	-1.87667	7.96174	-9.6101	1.17e-08	1.17e-06	10.152
CASC5	1.73442	5.89607	9.59482	1.2e-08	1.19e-06	10.1272
PAXBP1	1.12037	7.91688	9.59061	1.21e-08	1.2e-06	10.1204
SLC39A7	1.31305	7.73701	9.58134	1.22e-08	1.21e-06	10.1053
TOMM7	-1.00002	9.55354	-9.5785	1.23e-08	1.21e-06	10.1007
SNORD21	-1.0023	10.0433	-9.57258	1.24e-08	1.22e-06	10.0911
RRAS	-3.91298	8.36615	-9.54356	1.3e-08	1.27e-06	10.0439
CCDC80	-2.58168	7.54481	-9.54183	1.31e-08	1.27e-06	10.041
LAMA2	-1.46537	6.5551	-9.5333	1.32e-08	1.27e-06	10.0271
BBS10	-1.91225	6.78316	-9.50722	1.38e-08	1.32e-06	9.98457
MEG3	-1.22844	6.54666	-9.47478	1.46e-08	1.38e-06	9.93149
TBL1X	-1.55793	7.34083	-9.47426	1.46e-08	1.38e-06	9.93064
RSL24D1	-1.89566	7.87058	-9.46844	1.47e-08	1.38e-06	9.92111
PARM1	-3.39017	8.3148	-9.46808	1.47e-08	1.38e-06	9.92052
SLC25A4	-2.50367	6.47836	-9.46026	1.49e-08	1.39e-06	9.9077
GINM1	-1.10391	6.96376	-9.45989	1.49e-08	1.39e-06	9.9071
KIAA1191	-1.26277	8.53078	-9.45428	1.51e-08	1.4e-06	9.8979
CSNK1D	1.04071	8.54734	9.43094	1.57e-08	1.44e-06	9.85956
SRPX	-3.45254	7.06069	-9.42873	1.57e-08	1.44e-06	9.85593
DMD	-3.54646	7.74361	-9.41388	1.61e-08	1.47e-06	9.83152
NOP14	1.05217	8.8636	9.41223	1.62e-08	1.47e-06	9.82879
NAV3	-1.22734	5.59436	-9.39364	1.67e-08	1.51e-06	9.79818
HSD17B6	-1.68417	7.35235	-9.39363	1.67e-08	1.51e-06	9.79816
MEIS1	-1.80629	7.76037	-9.3854	1.69e-08	1.52e-06	9.7846
SOGA3	-1.5267	6.34119	-9.38178	1.7e-08	1.52e-06	9.77862
TET3	1.0127	5.7113	9.37849	1.71e-08	1.52e-06	9.77319
HIPK3	-1.90727	8.91684	-9.37826	1.71e-08	1.52e-06	9.7728
SURF1	-1.21381	6.84384	-9.36809	1.74e-08	1.54e-06	9.75602
RPL36AP33	-3.13269	6.9422	-9.36647	1.74e-08	1.54e-06	9.75334
LAPTM4A	-1.79413	12.0395	-9.36387	1.75e-08	1.54e-06	9.74904
ECT2	1.11979	6.17771	9.3604	1.76e-08	1.54e-06	9.74332
ZNF25	-1.60676	7.53746	-9.35926	1.76e-08	1.54e-06	9.74143
ILK	-2.17929	8.87237	-9.35622	1.77e-08	1.54e-06	9.73641
GSN	-1.37553	7.37215	-9.35332	1.78e-08	1.55e-06	9.73161
TMEM50B	-1.30945	8.2353	-9.34454	1.81e-08	1.57e-06	9.71709
TMEM245	-2.02666	7.98419	-9.34132	1.82e-08	1.57e-06	9.71177
PCDH18	-2.1538	7.36235	-9.32523	1.87e-08	1.6e-06	9.68513
E2F8	2.13122	6.77099	9.31199	1.91e-08	1.63e-06	9.66317
LRRK2	-1.25683	5.62882	-9.30402	1.93e-08	1.64e-06	9.64995
MSRB2	-1.58099	7.97709	-9.30323	1.94e-08	1.64e-06	9.64863
LOC440300	-1.11761	6.03073	-9.30203	1.94e-08	1.64e-06	9.64664
MICU3	-1.72029	5.95163	-9.30069	1.95e-08	1.64e-06	9.64441
ITIH5	-2.64608	8.28894	-9.29896	1.95e-08	1.64e-06	9.64154
KLHDC1	-1.71116	7.75942	-9.29476	1.97e-08	1.65e-06	9.63457
SLC25A6	-1.41845	10.0195	-9.29277	1.97e-08	1.65e-06	9.63127
PTGS1	-4.19673	8.34652	-9.2879	1.99e-08	1.66e-06	9.62317
SH3BGRL	-1.22665	8.43082	-9.28637	1.99e-08	1.66e-06	9.62064
CD2AP	1.80394	8.64057	9.27261	2.04e-08	1.69e-06	9.59774
WDR52	1.69855	7.7166	9.25869	2.09e-08	1.72e-06	9.57457
COX7A1	-2.38666	8.18189	-9.24689	2.13e-08	1.74e-06	9.55491
TMX4	-1.26469	6.84533	-9.24217	2.15e-08	1.74e-06	9.54705
WLS	-2.29913	8.2337	-9.24047	2.15e-08	1.74e-06	9.54421
RPL19P13	-1.52044	6.22517	-9.23955	2.16e-08	1.74e-06	9.54268
LOC100506844	-2.01825	6.6281	-9.23934	2.16e-08	1.74e-06	9.54232
TMEM116	-1.08667	6.27499	-9.23565	2.17e-08	1.75e-06	9.53617
CLASRP	1.15256	7.33724	9.23368	2.18e-08	1.75e-06	9.53287
OGN	-2.50631	6.54974	-9.23297	2.18e-08	1.75e-06	9.5317
CLEC3B	-1.0128	5.71917	-9.23106	2.19e-08	1.75e-06	9.52851
CEP152	1.24244	6.43637	9.22807	2.2e-08	1.75e-06	9.52351
CALM2	-2.529	11.5812	-9.22795	2.2e-08	1.75e-06	9.52331
GBAS	-1.43865	6.59974	-9.21424	2.25e-08	1.76e-06	9.50042
ARHGAP20	-1.32123	5.83624	-9.20762	2.27e-08	1.78e-06	9.48934
EIF1	-1.32368	8.0051	-9.20625	2.28e-08	1.78e-06	9.48706
KIF20A	1.12858	5.30674	9.18206	2.37e-08	1.83e-06	9.44656
SBDS	-2.61468	9.24449	-9.17933	2.38e-08	1.83e-06	9.44199
MSRB3	-2.09284	6.9283	-9.17142	2.42e-08	1.85e-06	9.42874
RPS15	-2.65994	8.54623	-9.17068	2.42e-08	1.85e-06	9.42749
STXBP6	-1.01436	6.39964	-9.16546	2.44e-08	1.85e-06	9.41873
ALDH2	-2.09157	7.49757	-9.1651	2.44e-08	1.85e-06	9.41812
NDUFA11	-1.14479	6.85792	-9.16216	2.45e-08	1.86e-06	9.4132
HMGB3	1.24681	6.31039	9.14355	2.53e-08	1.91e-06	9.38195
AKAP12	-1.09848	5.91928	-9.13151	2.58e-08	1.94e-06	9.3617
SOD1	-3.80055	11.6752	-9.11407	2.66e-08	1.99e-06	9.33234
ACAT1	-1.1819	6.98027	-9.09987	2.73e-08	2.02e-06	9.30841
SMC4	1.62229	7.49585	9.09741	2.74e-08	2.02e-06	9.30427
ASPM	1.88107	5.34866	9.08891	2.78e-08	2.05e-06	9.28993
FANCD2	1.66726	6.41946	9.08636	2.79e-08	2.05e-06	9.28562
ZNF106	-1.75622	8.86042	-9.07218	2.86e-08	2.1e-06	9.26168
ADAM33	-1.02655	6.28885	-9.06256	2.9e-08	2.13e-06	9.24542
FEM1B	-1.18909	7.01222	-9.0555	2.94e-08	2.14e-06	9.23347
PER3	-1.44389	6.58709	-9.03982	3.02e-08	2.18e-06	9.20693
LOC92249	-2.16214	8.74046	-9.0297	3.07e-08	2.21e-06	9.18977
SYNM	-3.92389	8.53773	-9.01002	3.18e-08	2.27e-06	9.15639
AKT3	-1.65979	8.01137	-9.00593	3.2e-08	2.28e-06	9.14944
PIP4K2A	-1.4772	6.7113	-9.00322	3.21e-08	2.28e-06	9.14484
PLCB4	-2.38804	7.88666	-9.00182	3.22e-08	2.28e-06	9.14246
TPM2	-3.56048	10.7828	-8.9982	3.24e-08	2.29e-06	9.1363
DZIP3	-1.02081	6.95816	-8.99546	3.26e-08	2.3e-06	9.13164
UBE2Q2	-1.25557	8.61483	-8.99326	3.27e-08	2.3e-06	9.12791
LYVE1	-1.30835	5.29884	-8.98998	3.29e-08	2.31e-06	9.12234
MEF2C	-1.48457	6.77278	-8.98903	3.29e-08	2.31e-06	9.12072
FILIP1	-3.29785	7.29238	-8.98704	3.3e-08	2.31e-06	9.11733
ZC3H6	-1.13231	8.63722	-8.97716	3.36e-08	2.34e-06	9.10052
ARHGAP10	-1.57959	8.45611	-8.97364	3.38e-08	2.35e-06	9.09453
ARL1	-1.1922	8.77872	-8.97131	3.39e-08	2.35e-06	9.09055
LSG1	1.28771	8.42371	8.9704	3.4e-08	2.35e-06	9.08902
MIR3145	1.55424	6.18431	8.96442	3.43e-08	2.37e-06	9.07882
PCDH7	-2.90159	7.35335	-8.96103	3.45e-08	2.38e-06	9.07304
PCGF2	1.48635	6.92932	8.95763	3.47e-08	2.39e-06	9.06725
LNX2	1.01967	7.96293	8.95543	3.49e-08	2.39e-06	9.0635
LOC100505876	-1.49354	7.61082	-8.95356	3.5e-08	2.39e-06	9.06031
IQGAP3	1.25501	5.85183	8.9506	3.52e-08	2.39e-06	9.05526
TPM1	-4.50212	10.6241	-8.94975	3.52e-08	2.39e-06	9.0538
C14orf28	-1.26463	6.63874	-8.94938	3.52e-08	2.39e-06	9.05318
P2RY14	-3.61566	7.08921	-8.94106	3.57e-08	2.41e-06	9.03899
C3orf70	-2.77929	7.12422	-8.93819	3.59e-08	2.42e-06	9.03408
DLD	-1.25925	7.26181	-8.93224	3.63e-08	2.43e-06	9.02393
PGM5P2	-2.78444	6.68248	-8.9134	3.75e-08	2.49e-06	8.99171
NFIC	-1.05431	6.61523	-8.91293	3.75e-08	2.49e-06	8.99092
RBPMS	-2.28409	9.28507	-8.91165	3.76e-08	2.49e-06	8.98872
ACOX2	-1.14018	5.4142	-8.90812	3.78e-08	2.5e-06	8.98268
CLSTN3	1.65223	7.82894	8.89405	3.87e-08	2.55e-06	8.9586
IRS2	-1.03904	4.68526	-8.87737	3.99e-08	2.62e-06	8.92999
RPL4	-1.26809	14.4045	-8.87477	4e-08	2.63e-06	8.92554
COL6A3	-2.08017	9.17355	-8.87259	4.02e-08	2.63e-06	8.9218
GRHL2	2.54423	7.69413	8.87199	4.02e-08	2.63e-06	8.92076
MAOB	-2.46667	7.21937	-8.85355	4.15e-08	2.7e-06	8.8891
HCFC2	-1.45784	7.74972	-8.85015	4.18e-08	2.71e-06	8.88325
COX20	-1.41962	9.51668	-8.8463	4.2e-08	2.72e-06	8.87663
VAMP5	-1.05669	8.39273	-8.84296	4.23e-08	2.73e-06	8.87089
AURKA	1.01532	6.3103	8.83863	4.26e-08	2.74e-06	8.86343
PI16	-1.51591	7.258	-8.83632	4.28e-08	2.74e-06	8.85946
KIAA1731	1.06969	7.62824	8.83599	4.28e-08	2.74e-06	8.8589
CFL2	-2.07818	7.27118	-8.83205	4.31e-08	2.75e-06	8.85212
MRPS14	-2.08775	6.96253	-8.82462	4.37e-08	2.78e-06	8.83932
ANXA5	-1.8367	8.01424	-8.82322	4.38e-08	2.78e-06	8.83691
FAU	-1.15705	5.95093	-8.8136	4.45e-08	2.8e-06	8.82033
NFXL1	1.2977	7.60572	8.81357	4.45e-08	2.8e-06	8.82028
ADAM20P1	-1.12898	5.84369	-8.81007	4.48e-08	2.8e-06	8.81424
GTF2A1L	-2.56084	6.92221	-8.81001	4.48e-08	2.8e-06	8.81414
SLC22A3	-1.62371	5.97505	-8.80881	4.49e-08	2.8e-06	8.81207
VIM	-1.67953	6.9597	-8.80847	4.49e-08	2.8e-06	8.81148
ARL2	-1.74726	7.96105	-8.80802	4.49e-08	2.8e-06	8.81071
CWC25	1.01499	7.97873	8.80707	4.5e-08	2.8e-06	8.80907
CCND2	-2.99466	9.21401	-8.80512	4.51e-08	2.8e-06	8.80571
LOC642846	1.03984	6.70973	8.80352	4.53e-08	2.8e-06	8.80295
PROSC	-1.16186	7.67812	-8.80034	4.55e-08	2.81e-06	8.79745
CC2D2A	-1.86744	7.02808	-8.80029	4.55e-08	2.81e-06	8.79737
MRVI1	-1.6185	6.64857	-8.79489	4.6e-08	2.83e-06	8.78805
SMPD2	1.37406	7.01505	8.78528	4.67e-08	2.86e-06	8.77145
P2RX1	-4.88649	8.40495	-8.78182	4.7e-08	2.86e-06	8.76547
ZAK	-1.57304	7.79452	-8.78071	4.71e-08	2.86e-06	8.76357
PAM	-1.38641	7.23863	-8.77914	4.72e-08	2.86e-06	8.76085
PVRL4	1.88992	6.88136	8.77885	4.72e-08	2.86e-06	8.76035
OSBPL1A	-1.25565	7.22706	-8.77516	4.75e-08	2.88e-06	8.75397
STOM	-2.8628	9.47188	-8.76848	4.81e-08	2.9e-06	8.74241
LRCH1	-1.06182	6.60807	-8.76376	4.85e-08	2.91e-06	8.73425
BNC2	-1.89085	6.50446	-8.76305	4.86e-08	2.91e-06	8.73301
NLGN1	-1.3364	5.69748	-8.76062	4.88e-08	2.92e-06	8.72881
NAP1L1	-1.61082	10.8238	-8.75899	4.89e-08	2.92e-06	8.72599
LNPEP	-1.11216	7.2934	-8.75665	4.91e-08	2.92e-06	8.72193
CAMLG	-1.40696	7.64633	-8.75537	4.92e-08	2.92e-06	8.71972
GINS1	1.28768	6.68598	8.74611	5e-08	2.96e-06	8.70368
BMPR1APS2	-1.62063	6.85163	-8.74345	5.02e-08	2.97e-06	8.69908
RPL12	-1.09052	9.59412	-8.73899	5.06e-08	2.98e-06	8.69134
RAP1A	-2.46994	8.60684	-8.736	5.09e-08	2.99e-06	8.68615
CACNA1H	-1.59762	6.45209	-8.73544	5.09e-08	2.99e-06	8.68519
PRKAR2B	-1.68408	6.4391	-8.71986	5.23e-08	3.05e-06	8.65814
SYNE1	-1.31159	6.47221	-8.71154	5.31e-08	3.08e-06	8.6437
MID2	-1.54366	6.7843	-8.71075	5.32e-08	3.08e-06	8.64232
CCDC14	1.10856	7.31468	8.70954	5.33e-08	3.08e-06	8.64022
NEXN	-4.56124	9.69286	-8.69454	5.47e-08	3.15e-06	8.61414
FANCI	1.46263	6.07288	8.69295	5.48e-08	3.16e-06	8.61138
NUSAP1	1.82567	5.90667	8.68404	5.57e-08	3.19e-06	8.59586
KCTD12	-1.14904	6.59595	-8.68388	5.57e-08	3.19e-06	8.59558
LINC00260	-2.83666	6.85206	-8.68239	5.59e-08	3.19e-06	8.59298
ITGA8	-2.87602	7.7723	-8.67869	5.62e-08	3.19e-06	8.58655
ROCK2	-1.26891	8.8763	-8.67716	5.64e-08	3.19e-06	8.58388
SPICE1	1.08681	7.58818	8.66788	5.73e-08	3.23e-06	8.5677
UNC5C	-1.13638	5.79497	-8.66596	5.75e-08	3.24e-06	8.56436
KCNMA1	-2.62022	6.83714	-8.6576	5.83e-08	3.27e-06	8.54977
OTTHUMG00000019965	-2.99765	6.27659	-8.65268	5.88e-08	3.29e-06	8.54119
WFDC1	-1.36932	6.45773	-8.64674	5.95e-08	3.32e-06	8.53081
LRFN5	-1.74565	6.1192	-8.64506	5.96e-08	3.32e-06	8.52789
LTBP1	-2.63022	8.20621	-8.64447	5.97e-08	3.32e-06	8.52686
FOXP2	-2.25247	6.43429	-8.64119	6e-08	3.33e-06	8.52113
BVES	-2.54473	6.47888	-8.63652	6.05e-08	3.35e-06	8.51296
PLK1	1.33319	6.23339	8.63215	6.1e-08	3.37e-06	8.50533
HOOK1	1.16379	6.0614	8.63009	6.12e-08	3.38e-06	8.50173
NSMCE1	-1.09937	7.1524	-8.62209	6.21e-08	3.4e-06	8.48774
MAPRE2	-1.46387	7.59504	-8.61694	6.26e-08	3.41e-06	8.47872
KCND3	-1.32324	5.84673	-8.61419	6.29e-08	3.41e-06	8.47391
ME1	-2.3135	6.90143	-8.61219	6.32e-08	3.42e-06	8.4704
GAS6	-1.24852	6.37841	-8.60464	6.4e-08	3.44e-06	8.45718
ABCC9	-1.62342	5.97825	-8.60399	6.41e-08	3.44e-06	8.45604
AURKB	1.24918	6.62329	8.59918	6.46e-08	3.46e-06	8.44762
IL33	-1.95261	6.61385	-8.59568	6.5e-08	3.48e-06	8.44148
PBX1	-1.03736	8.05979	-8.59446	6.52e-08	3.48e-06	8.43934
LOC146880	1.39716	8.21355	8.58409	6.64e-08	3.53e-06	8.42116
PCP4	-3.55839	8.34119	-8.5821	6.66e-08	3.54e-06	8.41765
SDHD	-1.89677	7.61616	-8.57675	6.72e-08	3.55e-06	8.40828
LINC00641	-2.39036	7.48843	-8.56909	6.81e-08	3.59e-06	8.39482
CSRP2	-2.34438	8.25466	-8.56815	6.82e-08	3.59e-06	8.39317
RAB35	1.07534	7.51349	8.56328	6.88e-08	3.61e-06	8.38461
HELLS	1.24731	5.66351	8.56091	6.91e-08	3.61e-06	8.38045
SNORD98	1.59326	10.6049	8.55791	6.95e-08	3.63e-06	8.37517
SGCE	-2.58109	8.23079	-8.55316	7.01e-08	3.65e-06	8.36683
PTPLAD2	-1.24885	5.61075	-8.54617	7.09e-08	3.68e-06	8.35453
TSPAN18	-1.4907	6.21814	-8.54603	7.1e-08	3.68e-06	8.35427
PSMB1	-1.51408	7.07801	-8.54319	7.13e-08	3.69e-06	8.34928
DCHS1	-1.50106	6.27468	-8.53503	7.23e-08	3.73e-06	8.33492
CDC26	-1.65548	7.75943	-8.53495	7.24e-08	3.73e-06	8.33477
KIF3B	1.14238	8.04774	8.5281	7.32e-08	3.77e-06	8.3227
PMPCB	-1.03985	8.38143	-8.52644	7.34e-08	3.78e-06	8.31978
REEP1	-1.51548	6.79074	-8.52419	7.37e-08	3.78e-06	8.3158
COX8A	-4.90855	11.874	-8.52147	7.41e-08	3.79e-06	8.31101
SBSPON	-4.20375	8.84979	-8.51714	7.47e-08	3.81e-06	8.30338
TPX2	2.083	6.30102	8.51339	7.52e-08	3.83e-06	8.29677
ALKBH6	1.18226	7.22724	8.51086	7.55e-08	3.84e-06	8.2923
EPHA3	-2.04396	6.52675	-8.49559	7.76e-08	3.91e-06	8.26533
ANTXR2	-2.00541	8.02713	-8.49232	7.8e-08	3.92e-06	8.25957
XRCC6	-1.37874	7.48526	-8.4916	7.81e-08	3.92e-06	8.25828
C11orf1	-1.23513	6.23327	-8.48661	7.88e-08	3.94e-06	8.24947
MAP3K9	1.01518	6.1735	8.48629	7.88e-08	3.94e-06	8.2489
DIXDC1	-1.07047	6.92845	-8.48253	7.94e-08	3.95e-06	8.24226
EPB41L4A-AS1	-1.32014	6.6441	-8.47441	8.05e-08	3.98e-06	8.22789
TSHZ3	-1.56728	6.34845	-8.47415	8.06e-08	3.98e-06	8.22743
EDNRA	-2.59656	8.10314	-8.46669	8.16e-08	4.02e-06	8.21422
NDUFB10	-1.36336	5.89785	-8.46171	8.24e-08	4.04e-06	8.2054
COPZ2	-2.10298	7.27815	-8.46116	8.24e-08	4.04e-06	8.20443
NUDT7	-1.01709	6.13083	-8.45962	8.27e-08	4.05e-06	8.2017
COL3A1	-1.57016	7.69919	-8.45619	8.32e-08	4.07e-06	8.19562
CDK10	1.14463	7.58159	8.45192	8.38e-08	4.08e-06	8.18806
PDXK	1.07638	7.78279	8.45177	8.38e-08	4.08e-06	8.1878
AKAP6	-3.188	6.51808	-8.45026	8.4e-08	4.08e-06	8.18511
CNKSR1	1.18768	6.85093	8.44754	8.44e-08	4.08e-06	8.18029
PLXNA3	1.38015	6.62197	8.43306	8.66e-08	4.18e-06	8.1546
SVEP1	-1.26498	6.02245	-8.42836	8.74e-08	4.21e-06	8.14627
FHL1	-2.31722	6.89212	-8.42323	8.82e-08	4.22e-06	8.13715
CLNS1A	-1.83601	8.48103	-8.42296	8.82e-08	4.22e-06	8.13668
OTTHUMG00000156971	1.12898	7.17841	8.42292	8.82e-08	4.22e-06	8.1366
MIR3671	-4.69307	8.8109	-8.41442	8.96e-08	4.28e-06	8.12149
OTTHUMG00000017664	-1.74525	5.94303	-8.41302	8.98e-08	4.28e-06	8.11901
SNORA71A	4.82734	11.0055	8.40646	9.08e-08	4.33e-06	8.10734
DTWD1	-1.15796	7.30096	-8.40507	9.11e-08	4.33e-06	8.10486
OTTHUMG00000152824	1.53191	7.13607	8.40136	9.17e-08	4.34e-06	8.09826
RAD9A	1.18583	6.64038	8.40104	9.17e-08	4.34e-06	8.0977
GYPC	-1.59203	6.20543	-8.3905	9.35e-08	4.4e-06	8.07894
CHRM3	-2.35652	6.63344	-8.3856	9.43e-08	4.42e-06	8.07021
CENPF	2.11473	5.85225	8.38267	9.48e-08	4.43e-06	8.06499
SMG9	1.02538	7.64171	8.37924	9.54e-08	4.44e-06	8.05887
LMCD1	-1.74581	7.13347	-8.36881	9.71e-08	4.49e-06	8.04027
DDX12P	1.11027	6.71013	8.36655	9.75e-08	4.49e-06	8.03624
PRRC2C	1.35573	11.5135	8.35482	9.96e-08	4.57e-06	8.0153
LXN	-1.2712	6.2735	-8.35097	1e-07	4.6e-06	8.00842
RHOQ	-1.31273	8.44911	-8.34869	1.01e-07	4.61e-06	8.00435
LARGE-IT1	-1.28623	5.89826	-8.34791	1.01e-07	4.61e-06	8.00295
LINC00865	-1.40008	5.91086	-8.34467	1.01e-07	4.62e-06	7.99716
TUBE1	-1.2328	6.88145	-8.34302	1.02e-07	4.63e-06	7.99421
CD99	-1.8384	8.97194	-8.33245	1.04e-07	4.7e-06	7.97531
MYADM	-1.99316	7.9977	-8.33076	1.04e-07	4.7e-06	7.97229
CORO1C	-2.90044	8.94067	-8.32967	1.04e-07	4.71e-06	7.97034
RAC3	1.18484	6.0631	8.32771	1.05e-07	4.72e-06	7.96683
KDM5B	1.15651	7.72637	8.31993	1.06e-07	4.76e-06	7.95292
PRKCDBP	-1.19542	6.09695	-8.3174	1.06e-07	4.77e-06	7.94837
IGFBP6	-1.10098	6.33797	-8.31221	1.07e-07	4.79e-06	7.93908
CALM1	-1.90088	9.81893	-8.31038	1.08e-07	4.8e-06	7.93581
TMEM35	-1.15392	5.48843	-8.3032	1.09e-07	4.86e-06	7.92294
COX11	-1.50293	7.39578	-8.30123	1.1e-07	4.87e-06	7.9194
SDCBP	-1.31979	7.73262	-8.28785	1.12e-07	4.97e-06	7.8954
ACO1	-1.59242	7.85601	-8.2852	1.13e-07	4.98e-06	7.89064
SNORD50A	-1.88791	9.47226	-8.27728	1.14e-07	5.04e-06	7.87641
PYGO1	-1.13905	5.42411	-8.27387	1.15e-07	5.06e-06	7.8703
MCAM	-3.10685	9.44531	-8.27336	1.15e-07	5.06e-06	7.86938
OTTHUMG00000155268	1.3004	9.32507	8.27019	1.16e-07	5.08e-06	7.86369
MARVELD3	1.15645	6.08934	8.26851	1.16e-07	5.09e-06	7.86066
CLIC4	-3.91411	10.748	-8.25422	1.19e-07	5.19e-06	7.83495
SNORD87	-1.93606	6.53483	-8.25214	1.2e-07	5.19e-06	7.83122
LOC100129034	-2.96198	7.08122	-8.24976	1.2e-07	5.2e-06	7.82693
RHOJ	-1.3203	6.39941	-8.23595	1.23e-07	5.3e-06	7.80206
SUGP1	1.01879	8.18266	8.23567	1.23e-07	5.3e-06	7.80156
MIR1307	-1.8813	7.31484	-8.22896	1.25e-07	5.36e-06	7.78945
AOC3	-2.38171	7.08949	-8.22458	1.26e-07	5.37e-06	7.78156
UHRF1BP1L	-1.09141	7.81141	-8.22194	1.26e-07	5.39e-06	7.7768
ATAT1	1.02362	6.4748	8.22069	1.27e-07	5.39e-06	7.77453
RWDD1	-1.1492	7.89249	-8.21862	1.27e-07	5.41e-06	7.7708
EIF4B	-1.48537	9.58612	-8.20701	1.3e-07	5.5e-06	7.74984
ZNF732	1.5378	6.72869	8.18351	1.35e-07	5.7e-06	7.70736
EMP3	-2.09483	7.95151	-8.17806	1.37e-07	5.74e-06	7.69749
TLK2	1.00228	9.06967	8.17412	1.38e-07	5.77e-06	7.69038
KCNMB1	-1.90989	5.96898	-8.17309	1.38e-07	5.77e-06	7.68851
ATP5D	-1.23577	5.99758	-8.17085	1.39e-07	5.77e-06	7.68446
DDX11	1.09445	6.66452	8.16847	1.39e-07	5.79e-06	7.68014
SYNJ2BP-COX16	-1.34962	8.48654	-8.16638	1.4e-07	5.81e-06	7.67636
SNORD41	3.71558	8.35651	8.15568	1.42e-07	5.89e-06	7.65696
GNA14	-1.774	6.80851	-8.15333	1.43e-07	5.9e-06	7.6527
ATP5B	-2.02807	10.175	-8.14158	1.46e-07	6.01e-06	7.63139
INADL	1.54401	8.67013	8.14042	1.46e-07	6.01e-06	7.62928
ODF2L	1.14935	7.46805	8.14014	1.47e-07	6.01e-06	7.62877
ARHGAP11B	2.07728	6.62907	8.13881	1.47e-07	6.01e-06	7.62635
GNL3	1.55599	8.43476	8.13851	1.47e-07	6.01e-06	7.6258
GLIPR1	-1.87309	7.20606	-8.13429	1.48e-07	6.04e-06	7.61815
COX5B	-1.44012	8.29142	-8.13317	1.48e-07	6.04e-06	7.61611
DPY19L2	-1.2822	6.35024	-8.13259	1.49e-07	6.04e-06	7.61506
ANAPC15	-1.22043	7.14948	-8.13201	1.49e-07	6.04e-06	7.614
SETBP1	-1.76406	6.9269	-8.12739	1.5e-07	6.08e-06	7.60561
ZEB2	-1.35365	6.69177	-8.1262	1.5e-07	6.09e-06	7.60344
MITF	-1.33019	6.36466	-8.121	1.52e-07	6.13e-06	7.59399
STXBP1	-1.04218	7.01821	-8.09518	1.59e-07	6.4e-06	7.54702
PDE4D	-1.94755	7.37781	-8.09036	1.6e-07	6.43e-06	7.53823
PGM5-AS1	-5.35726	10.2213	-8.08594	1.62e-07	6.47e-06	7.53018
BTF3P11	-1.67898	6.53731	-8.08142	1.63e-07	6.52e-06	7.52194
CHRM2	-1.88346	6.13199	-8.07678	1.64e-07	6.56e-06	7.51347
MYO10	1.31667	6.40164	8.06741	1.67e-07	6.65e-06	7.49638
TRMT6	1.17064	7.69667	8.05505	1.71e-07	6.76e-06	7.47381
ADHFE1	-1.98842	7.72055	-8.05216	1.72e-07	6.78e-06	7.46852
ACACB	-2.30143	8.05933	-8.04985	1.73e-07	6.8e-06	7.4643
MIR32	-2.07664	5.51421	-8.04906	1.73e-07	6.8e-06	7.46287
ARHGAP11A	1.21852	5.91394	8.04457	1.74e-07	6.83e-06	7.45466
CACNB2	-2.30811	7.17555	-8.0335	1.78e-07	6.95e-06	7.4344
ITPR3	1.48001	6.80848	8.02878	1.8e-07	7e-06	7.42576
MEIS3P1	-1.39273	9.2571	-8.02183	1.82e-07	7.05e-06	7.41303
RABL3	-1.7817	7.28221	-8.01638	1.84e-07	7.1e-06	7.40305
PDZRN4	-2.1394	6.08393	-8.01626	1.84e-07	7.1e-06	7.40284
BRIP1	1.59401	5.74559	8.01523	1.84e-07	7.11e-06	7.40094
HSP90AB4P	3.98582	10.2248	8.01086	1.86e-07	7.14e-06	7.39293
MRPL54	-1.11648	5.56802	-8.01034	1.86e-07	7.14e-06	7.39199
PPP1CB	-1.62794	9.23679	-8.00337	1.88e-07	7.21e-06	7.37921
RPS2	-1.16626	9.75958	-7.99309	1.92e-07	7.34e-06	7.36034
COL1A2	-1.98307	8.47172	-7.98801	1.93e-07	7.4e-06	7.35101
GATA6	-1.71616	6.41799	-7.97607	1.98e-07	7.49e-06	7.32908
GAREM	1.02936	7.43584	7.97363	1.99e-07	7.5e-06	7.32458
NSFP1	1.47324	7.31709	7.97325	1.99e-07	7.5e-06	7.32389
NDUFA1	-2.95043	12.7318	-7.95631	2.05e-07	7.7e-06	7.29273
BCHE	-1.6064	6.05339	-7.95605	2.05e-07	7.7e-06	7.29225
SLC8A1	-2.14291	7.4094	-7.95377	2.06e-07	7.71e-06	7.28806
HES1	1.59684	7.0392	7.9518	2.07e-07	7.73e-06	7.28443
ANO5	-1.93704	5.76926	-7.9501	2.07e-07	7.74e-06	7.28129
MIR218-1	-2.03541	5.52762	-7.94654	2.09e-07	7.78e-06	7.27474
GTF2H5	-1.41696	5.63044	-7.94244	2.1e-07	7.79e-06	7.26719
SEMA3A	-2.42886	6.97406	-7.94239	2.1e-07	7.79e-06	7.26709
ZBTB16	-1.65116	7.26065	-7.94188	2.11e-07	7.79e-06	7.26616
TBX20	-3.56936	7.76521	-7.94074	2.11e-07	7.79e-06	7.26406
XDH	1.3456	5.93152	7.93844	2.12e-07	7.81e-06	7.25981
HIF3A	-1.05007	6.04813	-7.93772	2.12e-07	7.81e-06	7.25849
LOC100127983	-2.28237	6.40371	-7.93536	2.13e-07	7.84e-06	7.25414
RPS2P7	-2.13254	10.0339	-7.92685	2.16e-07	7.94e-06	7.23844
SLC25A23	-1.32739	5.89101	-7.92436	2.17e-07	7.94e-06	7.23385
FNBP1	-2.49331	9.14503	-7.91105	2.23e-07	8.12e-06	7.20927
ATP5O	-1.01775	7.15192	-7.91105	2.23e-07	8.12e-06	7.20927
MAF	-1.12594	6.83006	-7.90346	2.26e-07	8.22e-06	7.19525
HOXA13	-2.16959	7.4305	-7.90197	2.27e-07	8.23e-06	7.19249
TRPC1	-1.1964	6.66899	-7.8961	2.29e-07	8.29e-06	7.18166
NRP2	-2.56144	7.32248	-7.89513	2.29e-07	8.29e-06	7.17986
FMOD	-1.05959	6.20196	-7.89027	2.32e-07	8.36e-06	7.17086
GNAO1	-2.20333	6.55979	-7.8861	2.33e-07	8.41e-06	7.16316
LOC100505616	-1.14523	7.12496	-7.8848	2.34e-07	8.43e-06	7.16075
EBF1	-1.7236	7.08839	-7.88115	2.35e-07	8.47e-06	7.15398
BMPR2	-1.19722	9.08667	-7.87776	2.37e-07	8.52e-06	7.14771
ANGPT2	1.82429	6.66074	7.87279	2.39e-07	8.58e-06	7.13852
RARB	-1.24598	5.95257	-7.8669	2.42e-07	8.67e-06	7.12759
ITGA5	-3.53138	8.84987	-7.86407	2.43e-07	8.68e-06	7.12235
PDLIM3	-3.08703	6.86701	-7.86249	2.44e-07	8.68e-06	7.11942
ZDHHC15	-1.16954	5.64769	-7.86231	2.44e-07	8.68e-06	7.11908
GTF2A2	-1.15517	7.94552	-7.86039	2.45e-07	8.69e-06	7.11553
FILIP1L	-1.27678	6.26511	-7.85549	2.47e-07	8.73e-06	7.10644
LINC00312	-2.2548	6.52007	-7.84843	2.5e-07	8.83e-06	7.09335
TNRC6C-AS1	2.00557	6.85189	7.84002	2.54e-07	8.94e-06	7.07773
LGALS1	-3.41126	8.14248	-7.83821	2.55e-07	8.96e-06	7.07438
PPIP5K1	1.01447	7.77377	7.83499	2.56e-07	9e-06	7.0684
SNORD78	3.70531	9.34154	7.83491	2.57e-07	9e-06	7.06824
COPS8	-1.74201	7.64706	-7.83372	2.57e-07	9.01e-06	7.06603
OTTHUMG00000012131	-2.05437	5.6383	-7.82333	2.62e-07	9.13e-06	7.04672
COX4I1	-1.28679	9.79885	-7.81727	2.65e-07	9.21e-06	7.03544
CENPK	1.62072	6.12693	7.81567	2.66e-07	9.22e-06	7.03247
ENTPD1	-2.1035	7.89859	-7.81467	2.66e-07	9.22e-06	7.03062
TMEM248	-1.0598	6.39038	-7.81326	2.67e-07	9.23e-06	7.028
TRPS1	-1.64933	6.45678	-7.8116	2.68e-07	9.25e-06	7.02491
TLN1	-2.52579	8.43029	-7.80516	2.71e-07	9.32e-06	7.01293
LMO3	-2.16115	7.4856	-7.80485	2.71e-07	9.32e-06	7.01234
OTTHUMG00000016090	1.8433	8.60558	7.80402	2.72e-07	9.33e-06	7.01079
MKI67	2.51267	6.20383	7.79983	2.74e-07	9.39e-06	7.00299
AXL	-1.17725	7.60801	-7.79478	2.76e-07	9.47e-06	6.99359
IL6ST	-2.76124	9.38243	-7.79202	2.78e-07	9.5e-06	6.98844
PPAP2B	-1.38571	7.88783	-7.77527	2.87e-07	9.75e-06	6.9572
FER1L4	2.63584	8.03989	7.77346	2.88e-07	9.78e-06	6.95383
RPS20P22	-1.55699	6.3255	-7.76618	2.91e-07	9.89e-06	6.94024
ADH1B	-4.72703	9.25052	-7.76436	2.92e-07	9.91e-06	6.93684
ACTN1	-3.2082	9.25412	-7.76338	2.93e-07	9.91e-06	6.93501
ASB2	-1.51361	5.6402	-7.75887	2.95e-07	9.97e-06	6.92659
ATP2B4	-2.69589	10.6743	-7.75463	2.98e-07	1e-05	6.91866
SEC62	-1.50284	9.24183	-7.75458	2.98e-07	1e-05	6.91857
TUBA1A	-2.63905	10.3086	-7.7542	2.98e-07	1e-05	6.91787
CD200	-1.77206	7.31709	-7.75183	2.99e-07	1e-05	6.91342
LOC100507073	-1.44304	5.79907	-7.75171	2.99e-07	1e-05	6.91322
RPPH1	1.33223	7.75395	7.74944	3.01e-07	1.01e-05	6.90897
ERBB3	1.61247	7.17884	7.74678	3.02e-07	1.01e-05	6.90399
UBE2C	1.51955	6.17001	7.74345	3.04e-07	1.01e-05	6.89777
OTTHUMG00000041394	-1.87699	6.26614	-7.7426	3.05e-07	1.01e-05	6.89617
PPM1L	-1.15157	6.13822	-7.73652	3.08e-07	1.02e-05	6.8848
GNAQ	-1.42725	8.61054	-7.73498	3.09e-07	1.02e-05	6.88192
PCDHGA10	-1.83148	6.59864	-7.73345	3.1e-07	1.03e-05	6.87906
E2F3	1.32345	6.77805	7.73272	3.1e-07	1.03e-05	6.87769
VCX	1.4185	6.82614	7.7287	3.13e-07	1.03e-05	6.87016
MYOC	-1.17756	5.47818	-7.72213	3.16e-07	1.04e-05	6.85786
LUM	-2.44749	7.45181	-7.71826	3.19e-07	1.04e-05	6.85061
MEF2A	-1.07532	8.98987	-7.71455	3.21e-07	1.05e-05	6.84365
ATP1B2	-1.05903	5.5497	-7.71289	3.22e-07	1.05e-05	6.84054
OTTHUMG00000151373	-1.17008	6.8239	-7.70563	3.26e-07	1.06e-05	6.82693
UFSP2	-1.12335	6.57195	-7.70558	3.26e-07	1.06e-05	6.82683
SORBS2	-3.00825	7.58729	-7.70022	3.3e-07	1.07e-05	6.81679
TTLL7	-2.32083	7.22508	-7.6952	3.33e-07	1.08e-05	6.80736
SNORD99	1.58754	7.93364	7.69085	3.36e-07	1.08e-05	6.79919
PPP2CB	-1.16722	8.17203	-7.69065	3.36e-07	1.08e-05	6.79882
REEP3	-1.41236	8.36254	-7.6871	3.38e-07	1.09e-05	6.79214
SLC35A1	-1.43971	8.21795	-7.68701	3.38e-07	1.09e-05	6.79197
PRTFDC1	-1.41852	6.82654	-7.68151	3.41e-07	1.1e-05	6.78165
PRKAB2	-1.31534	7.47937	-7.67417	3.46e-07	1.11e-05	6.76786
MIR4677	-1.78362	5.33886	-7.67258	3.47e-07	1.11e-05	6.76486
TXN	-2.79823	11.1511	-7.66181	3.54e-07	1.13e-05	6.74461
PARK7	-1.30973	9.73183	-7.66087	3.55e-07	1.13e-05	6.74283
FZD7	-1.60639	6.91085	-7.65326	3.6e-07	1.14e-05	6.72851
PTPRE	1.00727	6.34824	7.65117	3.61e-07	1.14e-05	6.72457
PDLIM5	-1.61577	7.88669	-7.65073	3.62e-07	1.14e-05	6.72375
C11orf48	1.13096	7.50587	7.65042	3.62e-07	1.14e-05	6.72316
CKAP2L	1.47456	5.18617	7.64666	3.65e-07	1.15e-05	6.71608
CDK6	-1.07143	6.35295	-7.64208	3.68e-07	1.16e-05	6.70745
ACLY	1.09712	8.01988	7.6382	3.7e-07	1.16e-05	6.70013
MARVELD1	-1.26049	7.62499	-7.62657	3.79e-07	1.18e-05	6.67821
TMEM109	-1.30378	7.61717	-7.62326	3.81e-07	1.19e-05	6.67196
WBSCR17	-1.3088	6.0381	-7.62122	3.82e-07	1.19e-05	6.6681
GNG11	-1.94325	8.76008	-7.62016	3.83e-07	1.19e-05	6.66611
CENPE	1.75371	6.2616	7.617	3.85e-07	1.19e-05	6.66014
KCTD5	1.04008	8.0067	7.61034	3.9e-07	1.2e-05	6.64756
ATP1A2	-1.83881	6.15976	-7.60242	3.96e-07	1.22e-05	6.6326
SNORD59B	-3.93285	6.84684	-7.60048	3.98e-07	1.22e-05	6.62894
KANK2	-1.25145	7.49249	-7.59896	3.99e-07	1.22e-05	6.62606
PRDX3	-1.0934	7.31741	-7.58707	4.08e-07	1.24e-05	6.60357
CFD	-1.50996	7.03912	-7.5807	4.13e-07	1.25e-05	6.59151
SLC2A4	-1.08774	5.68851	-7.57509	4.17e-07	1.27e-05	6.5809
MAPKAPK5	1.00503	9.47306	7.57345	4.18e-07	1.27e-05	6.57778
UQCR11	-1.37233	5.31546	-7.56836	4.22e-07	1.28e-05	6.56814
CRBN	-1.19438	7.21459	-7.56166	4.28e-07	1.29e-05	6.55544
SOBP	-1.05372	5.97857	-7.56103	4.28e-07	1.29e-05	6.55425
ARL3	-1.26301	8.85421	-7.55959	4.3e-07	1.29e-05	6.55152
NDUFA12	-1.74418	10.5648	-7.55277	4.35e-07	1.31e-05	6.53859
SEMA3E	-1.34969	5.81587	-7.55208	4.36e-07	1.31e-05	6.53728
STXBP2	1.23782	6.92451	7.54606	4.41e-07	1.32e-05	6.52586
PLXNB1	1.28519	7.01602	7.54331	4.43e-07	1.33e-05	6.52064
LOC100653515	-1.38308	6.97175	-7.5348	4.5e-07	1.34e-05	6.50448
ARAP2	1.83548	6.71112	7.53345	4.51e-07	1.34e-05	6.50191
TMEM55A	-1.48554	6.70463	-7.52902	4.55e-07	1.35e-05	6.49349
METTL25	-1.13672	6.61952	-7.52258	4.61e-07	1.37e-05	6.48125
TBX5	-2.13756	6.36768	-7.52128	4.62e-07	1.37e-05	6.47878
ARL14EP	-1.16136	7.49152	-7.5193	4.64e-07	1.37e-05	6.47501
COL4A5	-1.72863	7.08668	-7.5189	4.64e-07	1.37e-05	6.47426
COL14A1	-1.49267	6.77864	-7.51831	4.64e-07	1.37e-05	6.47313
MCM10	1.23881	5.53529	7.51821	4.65e-07	1.37e-05	6.47294
MLLT3	-1.25926	7.21227	-7.51483	4.68e-07	1.38e-05	6.46651
TBC1D3	1.06915	6.48998	7.50802	4.74e-07	1.39e-05	6.45356
RPS5	-2.88419	11.3752	-7.50593	4.75e-07	1.39e-05	6.44958
VIT	-1.23882	5.84665	-7.49912	4.82e-07	1.41e-05	6.43661
AKAP8L	1.12565	8.01047	7.49911	4.82e-07	1.41e-05	6.4366
FNBP4	1.50907	11.1511	7.49899	4.82e-07	1.41e-05	6.43637
CISD1	-1.3321	6.12875	-7.49841	4.82e-07	1.41e-05	6.43526
WDR83OS	-1.29693	6.22621	-7.49711	4.83e-07	1.41e-05	6.43278
C11orf73	-1.03242	6.98377	-7.4909	4.89e-07	1.42e-05	6.42095
CCSER2	-1.64406	8.34519	-7.48406	4.96e-07	1.44e-05	6.40792
UBL5	-2.16395	9.24472	-7.47089	5.08e-07	1.47e-05	6.38278
FN1	-4.78497	11.7801	-7.47077	5.08e-07	1.47e-05	6.38256
NPY6R	-3.91461	6.61304	-7.46132	5.18e-07	1.49e-05	6.36452
FTX	-1.02626	8.36373	-7.44173	5.37e-07	1.54e-05	6.32708
PLA2G4A	-1.37974	7.05013	-7.44105	5.38e-07	1.54e-05	6.32579
DTNA	-3.16602	7.5521	-7.43955	5.39e-07	1.54e-05	6.32292
OTTHUMG00000058670	-3.21949	8.38342	-7.43851	5.41e-07	1.55e-05	6.32093
EIF3E	-1.07853	8.88246	-7.43178	5.48e-07	1.56e-05	6.30805
RPS16	-3.37128	10.3088	-7.43064	5.49e-07	1.56e-05	6.30587
TIMP3	-1.2737	7.07614	-7.43019	5.49e-07	1.56e-05	6.30501
ADCY5	-1.01786	5.88956	-7.41861	5.61e-07	1.59e-05	6.28283
PMP22	-4.05541	10.2534	-7.41787	5.62e-07	1.59e-05	6.28141
CREBRF	-1.22444	8.03364	-7.41371	5.67e-07	1.6e-05	6.27343
FAM69A	-1.08168	5.7997	-7.41206	5.69e-07	1.6e-05	6.27027
ALDH6A1	-1.00145	6.93447	-7.41119	5.69e-07	1.6e-05	6.26862
NUCB2	-1.04913	7.85073	-7.4035	5.78e-07	1.62e-05	6.25387
ASB5	-2.4359	6.15105	-7.40323	5.78e-07	1.62e-05	6.25334
ESM1	1.51563	5.4518	7.3919	5.91e-07	1.65e-05	6.23161
KNOP1	1.33395	8.26495	7.39046	5.92e-07	1.66e-05	6.22884
VAMP1	-1.51361	6.69851	-7.38798	5.95e-07	1.66e-05	6.22409
RPS29	-1.61692	10.894	-7.38294	6.01e-07	1.68e-05	6.21441
RGS2	-4.64749	9.71897	-7.38053	6.04e-07	1.68e-05	6.20978
KIF11	1.25211	5.30307	7.37965	6.05e-07	1.68e-05	6.20807
HSPB6	-2.74162	6.7089	-7.37505	6.1e-07	1.69e-05	6.19923
RPS3AP47	-3.13694	11.5651	-7.375	6.1e-07	1.69e-05	6.19914
PRDX6	-1.31893	6.88316	-7.37325	6.12e-07	1.69e-05	6.19578
ROR1	-2.16254	6.3547	-7.37202	6.14e-07	1.69e-05	6.19342
ABL1	-1.45334	9.12376	-7.36085	6.27e-07	1.72e-05	6.17194
ITM2B	-2.20909	12.9849	-7.36032	6.28e-07	1.72e-05	6.17091
BIN1	-1.11214	6.06498	-7.35635	6.32e-07	1.73e-05	6.16328
FXYD2	-1.05844	7.60906	-7.34725	6.44e-07	1.75e-05	6.14576
VCX3A	1.27639	6.95127	7.34692	6.44e-07	1.75e-05	6.14512
FAM192A	1.11883	9.46036	7.34303	6.49e-07	1.76e-05	6.13763
OTTHUMG00000164860	-3.52448	7.1472	-7.34248	6.5e-07	1.76e-05	6.13658
SDC1	1.21868	7.53982	7.33572	6.58e-07	1.78e-05	6.12354
TBC1D3C	1.21925	6.68431	7.33392	6.6e-07	1.78e-05	6.12008
GABARAPL2	-1.74814	7.01893	-7.33374	6.61e-07	1.78e-05	6.11973
LOC100129550	-1.58112	5.8848	-7.33074	6.64e-07	1.79e-05	6.11395
FLNC	-3.43814	7.87886	-7.32879	6.67e-07	1.79e-05	6.11019
KLHDC2	-1.34232	8.53917	-7.32697	6.69e-07	1.79e-05	6.10668
KITLG	-1.17721	5.26042	-7.32526	6.71e-07	1.8e-05	6.10337
RYR3	-1.38146	5.87429	-7.32517	6.72e-07	1.8e-05	6.1032
MIR4324	-1.52246	5.50644	-7.31893	6.8e-07	1.81e-05	6.09116
JUP	2.0169	8.2762	7.31548	6.84e-07	1.82e-05	6.08451
B3GALT2	-1.31609	5.46961	-7.31114	6.9e-07	1.83e-05	6.07613
RPS28	-1.13063	6.99711	-7.31003	6.91e-07	1.84e-05	6.07399
NBLA00301	-1.24686	5.87483	-7.30443	6.99e-07	1.85e-05	6.06317
ARL2BP	-1.36138	9.14262	-7.30334	7e-07	1.85e-05	6.06107
MLF1IP	1.11511	5.50975	7.30314	7.01e-07	1.85e-05	6.06067
RRAGA	-2.78036	10.2068	-7.29855	7.07e-07	1.86e-05	6.0518
STIL	1.52846	5.72815	7.29438	7.13e-07	1.87e-05	6.04376
MRPL53	-1.06509	5.96285	-7.29388	7.13e-07	1.87e-05	6.04278
COL4A6	-1.53345	6.12402	-7.28849	7.21e-07	1.89e-05	6.03237
KDM1A	1.00484	9.32265	7.28279	7.29e-07	1.91e-05	6.02134
MIR222	-2.34942	5.33232	-7.27992	7.33e-07	1.91e-05	6.01578
OTTHUMG00000164479	2.32463	8.26655	7.26746	7.5e-07	1.95e-05	5.99166
ZNF430	1.71474	9.04299	7.26226	7.58e-07	1.97e-05	5.98158
SETD3	-1.32589	7.84915	-7.25549	7.68e-07	1.98e-05	5.96847
MX2	1.25886	6.08594	7.25373	7.71e-07	1.99e-05	5.96504
PYGM	-2.22014	6.91843	-7.24904	7.78e-07	2e-05	5.95596
MYL6P1	-2.51318	10.4731	-7.24851	7.78e-07	2e-05	5.95493
METTL24	-1.3927	5.33217	-7.24513	7.84e-07	2.01e-05	5.94837
SVIL	-3.15249	10.0626	-7.24499	7.84e-07	2.01e-05	5.9481
MIR582	-1.7371	5.63144	-7.24399	7.85e-07	2.01e-05	5.94616
PLK1S1	-1.40948	8.07523	-7.23594	7.98e-07	2.04e-05	5.93054
MAP1A	-1.43824	5.21246	-7.23318	8.02e-07	2.05e-05	5.92518
OTTHUMG00000161357	-1.67257	6.23445	-7.22954	8.08e-07	2.06e-05	5.9181
ZNF521	-1.44872	6.05704	-7.22806	8.1e-07	2.06e-05	5.91524
HIC2	1.27289	7.6007	7.22026	8.22e-07	2.08e-05	5.90007
TBC1D3B	1.43001	6.84889	7.22024	8.22e-07	2.08e-05	5.90004
LOC100507602	-1.02822	5.67021	-7.2114	8.36e-07	2.11e-05	5.88285
PRICKLE2	-1.40009	5.79613	-7.20981	8.39e-07	2.12e-05	5.87976
KLHL41	-1.72879	6.17272	-7.20932	8.4e-07	2.12e-05	5.87881
GNPDA2	-1.26169	5.5081	-7.20613	8.45e-07	2.13e-05	5.87261
PKIG	-1.46662	7.50111	-7.20605	8.45e-07	2.13e-05	5.87244
HID1	1.45376	6.4441	7.20347	8.49e-07	2.13e-05	5.86742
NEO1	-1.34145	7.59341	-7.20068	8.54e-07	2.14e-05	5.862
GNG12	-1.91464	8.75714	-7.19782	8.59e-07	2.15e-05	5.85644
ZNF667-AS1	-1.66434	8.94956	-7.19681	8.6e-07	2.15e-05	5.85447
C12orf57	-1.0898	6.23921	-7.19138	8.7e-07	2.17e-05	5.8439
ARHGEF9	-1.2886	7.63158	-7.17605	8.96e-07	2.23e-05	5.81403
PFDN5	-1.04846	7.04933	-7.16845	9.09e-07	2.25e-05	5.79921
RPL23AP4	-2.49608	10.3213	-7.16834	9.09e-07	2.25e-05	5.79899
NDUFA2	-1.03417	6.59872	-7.16563	9.14e-07	2.26e-05	5.79369
POLR2J	1.02039	9.81423	7.16474	9.16e-07	2.26e-05	5.79197
CCDC6	-1.35152	7.57209	-7.16392	9.17e-07	2.27e-05	5.79036
MOCS2	-1.19272	6.36679	-7.16122	9.22e-07	2.27e-05	5.7851
RANBP3L	-3.24563	6.47191	-7.15318	9.37e-07	2.3e-05	5.76939
GLT8D2	-1.26883	5.96279	-7.143	9.55e-07	2.34e-05	5.74951
MAP7	1.32607	7.06728	7.13904	9.63e-07	2.35e-05	5.74176
SPINT1	2.17931	7.69429	7.13897	9.63e-07	2.35e-05	5.74163
VCX3B	1.27718	6.89412	7.13371	9.73e-07	2.37e-05	5.73135
SLMAP	-2.13915	8.44403	-7.13155	9.77e-07	2.38e-05	5.72712
COLEC12	-1.4958	6.98413	-7.13044	9.79e-07	2.38e-05	5.72495
PLEKHA3	-1.16517	7.79059	-7.13021	9.79e-07	2.38e-05	5.7245
RSU1	-1.74161	9.4113	-7.12841	9.83e-07	2.38e-05	5.72098
PAFAH1B1	-1.2407	7.78418	-7.12628	9.87e-07	2.39e-05	5.71681
SOCS5	-1.08495	5.55284	-7.11851	1e-06	2.41e-05	5.70161
PLEKHA7	1.62379	6.49572	7.1177	1e-06	2.42e-05	5.70002
SERINC1	-1.17509	8.79359	-7.11555	1.01e-06	2.42e-05	5.69581
TIA1	1.48313	8.81863	7.1155	1.01e-06	2.42e-05	5.69571
LAMC2	1.12829	5.87524	7.11283	1.01e-06	2.43e-05	5.69049
TRAM2	-1.49741	7.41257	-7.11001	1.02e-06	2.44e-05	5.68495
TFRC	1.33066	6.78384	7.10221	1.03e-06	2.47e-05	5.66967
PTPN6	1.05611	6.28798	7.10072	1.04e-06	2.48e-05	5.66676
OSBPL10	-1.27978	6.88977	-7.09459	1.05e-06	2.5e-05	5.65475
MGP	-1.87374	5.97452	-7.0939	1.05e-06	2.5e-05	5.65338
KPNA2	1.98045	8.8815	7.09209	1.05e-06	2.51e-05	5.64984
CPXM2	-1.94089	6.89456	-7.08845	1.06e-06	2.51e-05	5.64269
ALDH1B1	-2.12853	6.89055	-7.08708	1.07e-06	2.52e-05	5.64
KLHDC4	1.03034	6.92552	7.08674	1.07e-06	2.52e-05	5.63935
UQCRFS1	-1.40977	7.01536	-7.08538	1.07e-06	2.52e-05	5.63667
NEK7	-1.0413	7.18944	-7.08489	1.07e-06	2.52e-05	5.63571
CRYAB	-1.33952	6.71594	-7.08307	1.07e-06	2.53e-05	5.63215
NR3C2	-1.0635	5.78406	-7.08056	1.08e-06	2.54e-05	5.62721
ST14	1.03079	6.34698	7.07586	1.09e-06	2.55e-05	5.61799
ERBB2	1.10686	7.19201	7.06375	1.12e-06	2.6e-05	5.5942
CHCHD1	-1.25005	6.38595	-7.0623	1.12e-06	2.6e-05	5.59134
SERPINF1	-2.2267	7.45195	-7.05514	1.13e-06	2.63e-05	5.57726
CCDC69	-1.21508	6.78555	-7.05337	1.14e-06	2.64e-05	5.57379
PARP14	1.75171	8.95025	7.05196	1.14e-06	2.64e-05	5.57101
LOC100506060	1.15945	8.98402	7.05024	1.14e-06	2.65e-05	5.56764
DLGAP5	1.24822	5.57062	7.04785	1.15e-06	2.66e-05	5.56294
RRN3P1	-1.0727	7.79294	-7.04355	1.16e-06	2.67e-05	5.55447
SELT	-1.39936	9.0633	-7.03743	1.17e-06	2.7e-05	5.54241
TCEA3	-1.19069	7.93732	-7.03715	1.17e-06	2.7e-05	5.54187
SLC16A7	-1.03143	6.0975	-7.03244	1.19e-06	2.72e-05	5.5326
OTTHUMG00000002261	1.09648	6.73159	7.03216	1.19e-06	2.72e-05	5.53205
C1R	-1.2842	7.58959	-7.02868	1.19e-06	2.73e-05	5.52518
DCTN6	-1.32159	10.421	-7.02836	1.2e-06	2.73e-05	5.52456
ANK2	-1.10284	5.83308	-7.02494	1.2e-06	2.75e-05	5.51782
AHNAK2	-1.17841	6.26099	-7.02063	1.21e-06	2.77e-05	5.50932
PRKG1	-1.23368	6.41864	-7.01776	1.22e-06	2.78e-05	5.50367
CTTNBP2	-1.38325	6.14361	-7.00492	1.25e-06	2.84e-05	5.47833
ARL6IP5	-1.20826	10.7993	-7.0029	1.26e-06	2.85e-05	5.47434
ADAM10	1.4714	8.58947	6.99722	1.27e-06	2.87e-05	5.46314
SLIRP	-2.26033	11.6149	-6.99207	1.28e-06	2.89e-05	5.45297
OTTHUMG00000057529	1.95362	7.22504	6.98985	1.29e-06	2.9e-05	5.44858
CIT	1.07946	5.61014	6.98967	1.29e-06	2.9e-05	5.44823
OTTHUMG00000018245	-2.09495	7.2702	-6.98594	1.3e-06	2.92e-05	5.44086
SNTA1	-1.00616	5.62342	-6.9817	1.31e-06	2.94e-05	5.43248
LOC100335030	1.12367	5.95418	6.98168	1.31e-06	2.94e-05	5.43243
PDE5A	-1.84816	6.87846	-6.98088	1.31e-06	2.94e-05	5.43086
FBLN1	-1.0427	6.5845	-6.97855	1.32e-06	2.95e-05	5.42625
OMD	-1.60041	6.09099	-6.97523	1.33e-06	2.96e-05	5.41968
EEF2	-1.4206	11.8311	-6.97136	1.34e-06	2.98e-05	5.41203
TXNL1	-1.21292	8.05591	-6.96911	1.34e-06	2.99e-05	5.40758
LOC100506394	-1.74962	6.29214	-6.96368	1.36e-06	3.02e-05	5.39683
LOC646329	-1.16874	6.23326	-6.95824	1.37e-06	3.04e-05	5.38607
FAM189A2	-1.52606	6.51708	-6.94766	1.4e-06	3.09e-05	5.36511
SPR	-1.04448	6.74848	-6.94733	1.4e-06	3.09e-05	5.36446
COX7B	-1.75953	11.3686	-6.94594	1.41e-06	3.1e-05	5.3617
SNORA71D	4.02778	13.472	6.94023	1.42e-06	3.13e-05	5.35038
BUB1	1.17922	5.38936	6.93882	1.43e-06	3.13e-05	5.34758
REL	1.46849	10.4404	6.93315	1.44e-06	3.16e-05	5.33634
FBXO8	-1.13403	7.32942	-6.92997	1.45e-06	3.18e-05	5.33004
SNORD59A	-2.50592	8.27013	-6.92502	1.46e-06	3.2e-05	5.32022
ATAD5	1.03236	5.61795	6.92336	1.47e-06	3.21e-05	5.31692
NBEA	-2.68856	7.45642	-6.92308	1.47e-06	3.21e-05	5.31636
LSR	1.30225	7.28258	6.92141	1.48e-06	3.22e-05	5.31305
CNIH4	-1.76004	7.09808	-6.92138	1.48e-06	3.22e-05	5.313
CDC42BPA	-1.81627	8.81372	-6.91888	1.48e-06	3.23e-05	5.30803
HECTD2	-1.64574	6.50072	-6.91668	1.49e-06	3.24e-05	5.30366
HBB	-1.20015	6.04977	-6.91524	1.49e-06	3.24e-05	5.30079
KLF12	-1.37392	6.49201	-6.914	1.5e-06	3.24e-05	5.29834
HK2	1.16132	6.12385	6.91024	1.51e-06	3.27e-05	5.29087
ERGIC2	-1.64544	8.8677	-6.89729	1.55e-06	3.33e-05	5.26513
SNORA71C	4.16675	11.23	6.89593	1.55e-06	3.33e-05	5.26242
SGCA	-1.25148	6.23597	-6.89226	1.56e-06	3.35e-05	5.25512
FBXL4	-1.05817	6.33632	-6.89188	1.56e-06	3.35e-05	5.25436
ACIN1	1.06666	8.84369	6.89084	1.57e-06	3.35e-05	5.25231
FBN1	-1.57319	7.08249	-6.8891	1.57e-06	3.36e-05	5.24885
DPF2	-1.18866	9.0773	-6.88804	1.58e-06	3.37e-05	5.24672
ABCD2	-1.15608	5.44393	-6.88752	1.58e-06	3.37e-05	5.24569
LAMB2	-1.00841	8.00474	-6.88533	1.58e-06	3.38e-05	5.24134
MEIS2	-1.8287	8.83936	-6.88455	1.59e-06	3.38e-05	5.23978
TTC9	1.06916	6.55026	6.88225	1.59e-06	3.39e-05	5.2352
ATP6V0E1	-1.98415	11.2379	-6.88153	1.6e-06	3.39e-05	5.23377
FOPNL	-1.48455	6.87245	-6.8806	1.6e-06	3.4e-05	5.23193
EMC4	-1.2966	8.25864	-6.87505	1.62e-06	3.43e-05	5.22088
CAMK2D	-1.8799	7.74203	-6.87038	1.63e-06	3.45e-05	5.21157
TNC	-1.90871	6.62949	-6.8686	1.64e-06	3.46e-05	5.20802
NSL1	-1.21898	7.2293	-6.86574	1.65e-06	3.48e-05	5.20233
DNAJB5	-1.52586	5.99322	-6.86237	1.66e-06	3.5e-05	5.19561
TMEM185B	-1.20191	5.60066	-6.857	1.68e-06	3.52e-05	5.18491
DCP1B	-1.40288	7.65208	-6.85069	1.7e-06	3.56e-05	5.17232
STAT2	1.06757	8.46159	6.8502	1.7e-06	3.56e-05	5.17134
HERC2P3	1.13166	8.69613	6.84475	1.72e-06	3.59e-05	5.16048
SUCLG1	-1.01467	7.19856	-6.83542	1.75e-06	3.65e-05	5.14184
OTTHUMG00000163910	-2.16225	6.58604	-6.83484	1.75e-06	3.65e-05	5.14069
CKS2	1.96028	7.19687	6.83447	1.75e-06	3.65e-05	5.13995
MIR3192	-1.87694	8.39674	-6.83365	1.76e-06	3.65e-05	5.1383
BLVRB	-1.28589	7.70306	-6.83213	1.76e-06	3.66e-05	5.13527
TOP1	1.01891	8.65508	6.83066	1.77e-06	3.67e-05	5.13235
WFS1	-1.12008	7.22324	-6.82811	1.78e-06	3.68e-05	5.12724
C1orf27	1.18432	8.5535	6.82644	1.78e-06	3.68e-05	5.12391
MED28	-1.25024	6.76221	-6.82411	1.79e-06	3.7e-05	5.11925
LAMA3	-1.0097	6.79849	-6.82103	1.8e-06	3.72e-05	5.11309
DOK6	-1.02737	5.40388	-6.81962	1.81e-06	3.72e-05	5.11029
DNM2	1.19918	7.9506	6.81942	1.81e-06	3.72e-05	5.10987
BAIAP2L1	2.20485	7.98631	6.81881	1.81e-06	3.72e-05	5.10867
KRT8	1.92654	8.34914	6.81701	1.81e-06	3.73e-05	5.10506
SNRNP70	1.56207	9.99345	6.80953	1.84e-06	3.78e-05	5.0901
CSDE1	-2.01834	12.6869	-6.80282	1.87e-06	3.8e-05	5.07667
COPS2	-1.26588	9.12622	-6.79618	1.89e-06	3.84e-05	5.06338
LYRM5	-1.06877	6.5407	-6.79111	1.91e-06	3.88e-05	5.05323
HSPB8	-3.53396	8.24507	-6.78511	1.93e-06	3.92e-05	5.0412
PRDX2	-1.09703	7.75269	-6.78404	1.94e-06	3.92e-05	5.03906
KLF3	1.01173	8.2907	6.78281	1.94e-06	3.93e-05	5.0366
CCNB2	1.21972	5.11863	6.78183	1.95e-06	3.93e-05	5.03463
RHEB	-1.03799	7.40486	-6.77658	1.97e-06	3.97e-05	5.0241
FH	-1.24357	5.59332	-6.77156	1.99e-06	4e-05	5.01404
ZFPM2	-1.04644	5.80288	-6.77044	1.99e-06	4e-05	5.0118
SMIM10	-1.50582	6.60723	-6.76916	2e-06	4.01e-05	5.00923
CAP2	-1.87918	8.43283	-6.76703	2.01e-06	4.02e-05	5.00496
TTC1	-1.02252	7.95539	-6.76327	2.02e-06	4.05e-05	4.99742
SGOL1	1.45731	5.52499	6.75741	2.04e-06	4.09e-05	4.98565
PRKAA2	-2.23004	6.34086	-6.75708	2.05e-06	4.09e-05	4.98498
PSME2	1.11735	10.3353	6.75071	2.07e-06	4.13e-05	4.9722
KIF15	1.11217	5.4022	6.74968	2.08e-06	4.13e-05	4.97012
SNORD10	-1.9448	6.19991	-6.74762	2.08e-06	4.15e-05	4.96598
MIR1256	-1.74684	5.98335	-6.74493	2.1e-06	4.17e-05	4.96059
AMOTL1	-1.73367	8.19358	-6.74127	2.11e-06	4.19e-05	4.95323
OTTHUMG00000164833	1.01571	7.63806	6.73831	2.12e-06	4.2e-05	4.94728
YPEL3	1.25716	7.40303	6.73622	2.13e-06	4.21e-05	4.94309
OTTHUMG00000152857	-1.63389	6.30721	-6.73008	2.16e-06	4.25e-05	4.93073
MPZL3	1.03753	6.37629	6.73006	2.16e-06	4.25e-05	4.93069
CACNA2D1	-2.16759	6.66605	-6.729	2.16e-06	4.25e-05	4.92855
ARHGAP23	1.09741	6.7728	6.72597	2.18e-06	4.27e-05	4.92248
MIR604	-4.93578	10.3184	-6.72332	2.19e-06	4.29e-05	4.91713
TPD52L1	-1.21672	6.63114	-6.72147	2.2e-06	4.29e-05	4.91341
UBL3	-1.08315	6.80035	-6.71601	2.22e-06	4.32e-05	4.90242
SMG1	1.12776	11.1233	6.71028	2.25e-06	4.36e-05	4.89088
MIR421	-3.40189	8.69173	-6.70883	2.25e-06	4.37e-05	4.88797
NDUFAB1	-2.14347	8.7424	-6.70786	2.26e-06	4.38e-05	4.88602
FANCA	1.15539	5.48638	6.70647	2.26e-06	4.39e-05	4.88321
DTL	1.17958	5.14155	6.70021	2.29e-06	4.43e-05	4.87059
ROCK1	-1.70596	10.2561	-6.69916	2.3e-06	4.44e-05	4.86848
TCEAL2	-1.04232	6.27728	-6.69861	2.3e-06	4.44e-05	4.86738
FNIP1	-1.10596	7.50323	-6.69696	2.31e-06	4.44e-05	4.86404
TMEM14A	-1.64684	7.61826	-6.69232	2.33e-06	4.48e-05	4.85469
DSTNP4	-1.40707	5.46393	-6.68875	2.35e-06	4.5e-05	4.84748
THOC2	1.26058	9.36172	6.68749	2.35e-06	4.51e-05	4.84495
IGFBP5	-2.53175	9.18835	-6.68493	2.36e-06	4.52e-05	4.83978
RPS26P11	-1.42696	6.89979	-6.68445	2.37e-06	4.52e-05	4.83882
CSPG4	-1.02408	5.76629	-6.68348	2.37e-06	4.53e-05	4.83687
ASXL3	-1.51088	6.01941	-6.68337	2.37e-06	4.53e-05	4.83664
SH3BGR	-1.37211	7.84659	-6.68237	2.38e-06	4.53e-05	4.83462
STRADB	-1.18803	6.11012	-6.6817	2.38e-06	4.53e-05	4.83326
CDC37L1	-1.05324	6.87364	-6.67669	2.4e-06	4.57e-05	4.82316
GOT2	-1.13101	8.70845	-6.67488	2.41e-06	4.58e-05	4.81949
CDKN2AIPNL	-1.1245	6.44415	-6.67475	2.41e-06	4.58e-05	4.81924
HEG1	-1.47354	7.62898	-6.6723	2.42e-06	4.6e-05	4.8143
PDE3B	-1.98907	6.6236	-6.67033	2.43e-06	4.62e-05	4.81031
RNU6-16P	1.52623	13.8769	6.66984	2.44e-06	4.62e-05	4.80932
ANGPTL1	-1.83096	6.05604	-6.66164	2.48e-06	4.69e-05	4.79275
EIF3K	-2.53991	9.75356	-6.65482	2.51e-06	4.74e-05	4.77899
ATP5EP2	-1.35115	5.09595	-6.64022	2.59e-06	4.86e-05	4.74945
OTTHUMG00000021871	-1.55569	5.73669	-6.63858	2.59e-06	4.87e-05	4.74614
TGFB3	-2.08454	6.97572	-6.63537	2.61e-06	4.9e-05	4.73964
MIR1245A	-2.37119	5.55719	-6.63311	2.62e-06	4.92e-05	4.73506
TNFAIP2	1.58903	7.65779	6.6317	2.63e-06	4.93e-05	4.7322
ATRAID	-1.11426	7.25617	-6.62962	2.64e-06	4.94e-05	4.72799
LOC100507376	-1.43253	6.06152	-6.61106	2.74e-06	5.11e-05	4.69039
HIGD2A	-1.09873	6.19765	-6.60772	2.76e-06	5.13e-05	4.68361
FAM229B	-1.08533	4.8731	-6.60577	2.77e-06	5.14e-05	4.67966
LAMB2P1	-1.13639	4.48258	-6.60425	2.78e-06	5.15e-05	4.67659
LOC100505573	-1.07891	6.70741	-6.60115	2.8e-06	5.17e-05	4.67029
ISCA1P1	-1.23648	9.58894	-6.60042	2.8e-06	5.17e-05	4.6688
TGFB1I1	-1.25187	6.27373	-6.59763	2.82e-06	5.19e-05	4.66314
TLE4	-1.05193	6.77321	-6.59532	2.83e-06	5.21e-05	4.65846
CLDN7	1.65369	8.1406	6.59492	2.83e-06	5.21e-05	4.65764
ITGA3	1.24084	8.01309	6.59391	2.84e-06	5.21e-05	4.6556
EMC7	-1.19233	8.29671	-6.59147	2.85e-06	5.23e-05	4.65065
ARHGAP21	-1.05129	7.93039	-6.59082	2.86e-06	5.23e-05	4.64932
SNAR-B2	1.09648	7.9889	6.58803	2.87e-06	5.26e-05	4.64366
LINC00667	-1.01728	4.98585	-6.58536	2.89e-06	5.28e-05	4.63824
NCAPG	1.18084	5.26677	6.57524	2.95e-06	5.37e-05	4.61767
SLC40A1	-1.1175	6.96404	-6.56994	2.98e-06	5.41e-05	4.60691
KLF9	-1.10369	5.56442	-6.56988	2.98e-06	5.41e-05	4.60678
DYNLL2	-1.0499	8.74826	-6.56039	3.04e-06	5.49e-05	4.58749
NTRK3	-1.04008	5.47588	-6.55691	3.06e-06	5.52e-05	4.5804
HIST1H2BF	1.98224	8.00729	6.55627	3.06e-06	5.52e-05	4.57909
CMAHP	-1.12805	6.64225	-6.55218	3.09e-06	5.56e-05	4.57078
NDC80	1.47019	5.5858	6.54807	3.12e-06	5.59e-05	4.56241
CDC6	1.76606	5.71274	6.54042	3.16e-06	5.67e-05	4.54683
KRT20	3.23588	6.45714	6.53916	3.17e-06	5.68e-05	4.54427
SGCD	-1.13815	5.7149	-6.53909	3.17e-06	5.68e-05	4.54413
HERC2P2	1.12224	9.06887	6.53737	3.18e-06	5.69e-05	4.54062
SNORD32B	2.29191	11.601	6.53702	3.19e-06	5.7e-05	4.5399
AAED1	-1.02885	6.18096	-6.53104	3.23e-06	5.75e-05	4.52771
OTTHUMG00000013950	-1.05603	5.16172	-6.53047	3.23e-06	5.75e-05	4.52657
KIAA1644	-1.06035	5.05911	-6.5295	3.24e-06	5.76e-05	4.52457
CPA3	-1.39305	5.55477	-6.52502	3.26e-06	5.8e-05	4.51544
ERO1L	1.67318	8.15183	6.52342	3.28e-06	5.81e-05	4.51218
ATP5E	-1.61621	7.84735	-6.51959	3.3e-06	5.84e-05	4.50438
PLXNA1	1.06167	6.81321	6.51267	3.35e-06	5.91e-05	4.49026
TMBIM4	-1.75072	8.62802	-6.50863	3.38e-06	5.94e-05	4.48201
RGL1	-1.2111	6.8343	-6.50342	3.41e-06	5.98e-05	4.47138
CASP12	-1.03578	5.45902	-6.50199	3.42e-06	5.99e-05	4.46846
DQX1	1.2615	5.94917	6.50196	3.42e-06	5.99e-05	4.46838
TANC2	2.28601	8.01596	6.4956	3.47e-06	6.06e-05	4.45541
BLM	1.10587	5.37833	6.49375	3.48e-06	6.08e-05	4.45161
FASN	1.38211	6.81055	6.49218	3.49e-06	6.09e-05	4.44841
ESRP2	1.18831	6.50905	6.48213	3.56e-06	6.2e-05	4.42787
SOX4	1.85196	7.52085	6.48098	3.57e-06	6.2e-05	4.42551
DIP2A-IT1	1.8419	7.30199	6.4779	3.59e-06	6.23e-05	4.41921
FBXL22	-1.1249	5.95121	-6.47782	3.59e-06	6.23e-05	4.41905
MARCKS	1.0569	10.897	6.47534	3.61e-06	6.25e-05	4.41399
MEX3A	1.03944	5.63515	6.4743	3.62e-06	6.26e-05	4.41186
ANKS1B	-1.39414	6.10195	-6.4715	3.64e-06	6.29e-05	4.40613
EIF3G	-1.02131	8.1166	-6.46288	3.7e-06	6.39e-05	4.38848
RAD54B	1.35139	7.01201	6.46241	3.71e-06	6.39e-05	4.38753
S1PR3	-1.34989	5.80023	-6.46094	3.72e-06	6.41e-05	4.38451
KIAA0922	-1.66653	6.83262	-6.45962	3.73e-06	6.42e-05	4.38182
PPP1R14A	-1.95234	7.42434	-6.45582	3.76e-06	6.45e-05	4.37404
LINC00882	-1.02156	5.56499	-6.45354	3.78e-06	6.47e-05	4.36937
ANLN	1.84002	6.1437	6.4534	3.78e-06	6.47e-05	4.36906
CCDC88A	-1.05792	7.54415	-6.45037	3.8e-06	6.5e-05	4.36286
SBDSP1	-1.58856	9.09439	-6.44424	3.85e-06	6.57e-05	4.35031
ITSN2	1.64606	8.15159	6.442	3.87e-06	6.6e-05	4.34572
MIR5047	2.17469	10.5512	6.4384	3.89e-06	6.64e-05	4.33833
PI4KAP1	1.19313	8.40911	6.4381	3.9e-06	6.64e-05	4.33772
HIST2H2AC	-2.86238	12.5605	-6.4381	3.9e-06	6.64e-05	4.33771
GRHL3	1.78049	6.70933	6.43514	3.92e-06	6.66e-05	4.33164
RASSF3	-1.48326	7.69516	-6.43479	3.92e-06	6.66e-05	4.33092
COL21A1	-1.1354	5.8925	-6.43152	3.95e-06	6.69e-05	4.32421
C18orf21	1.00184	7.87143	6.43009	3.96e-06	6.7e-05	4.32128
NT5DC3	-2.70003	6.89029	-6.42966	3.96e-06	6.7e-05	4.3204
OTTHUMG00000164159	-1.06039	4.91127	-6.42729	3.98e-06	6.72e-05	4.31555
RCC2	1.11169	8.387	6.42418	4.01e-06	6.75e-05	4.30916
SALL4	1.34134	6.00433	6.42231	4.02e-06	6.77e-05	4.30531
DGKG	-1.87968	6.34331	-6.4204	4.04e-06	6.79e-05	4.30139
LINC00849	-1.00989	5.72751	-6.41824	4.06e-06	6.82e-05	4.29697
GLIPR2	-1.00029	6.38491	-6.41776	4.06e-06	6.82e-05	4.29597
LOC729970	-1.19241	6.08395	-6.41663	4.07e-06	6.83e-05	4.29365
SLC38A1	1.58313	8.33915	6.41413	4.09e-06	6.85e-05	4.28853
KAT6B	-1.03688	9.19268	-6.40814	4.14e-06	6.91e-05	4.27622
CETN3	-1.38895	7.59357	-6.40626	4.16e-06	6.92e-05	4.27235
PRSS23	-1.28609	6.69918	-6.40543	4.17e-06	6.93e-05	4.27065
MYO6	1.94435	9.72927	6.40019	4.21e-06	6.99e-05	4.25989
PTCH1	-1.42048	7.0004	-6.39182	4.28e-06	7.09e-05	4.24267
THSD4	-1.08238	6.78657	-6.38742	4.32e-06	7.14e-05	4.23361
ANGPTL2	-1.51327	6.16697	-6.38675	4.33e-06	7.15e-05	4.23223
TMEM126A	-1.37021	6.64134	-6.38636	4.33e-06	7.15e-05	4.23145
TGFBR2	-1.43515	7.2583	-6.38206	4.37e-06	7.2e-05	4.2226
CKMT1B	1.50022	6.99613	6.37469	4.44e-06	7.29e-05	4.20743
RPS12P23	-1.29326	7.68978	-6.37231	4.46e-06	7.31e-05	4.20252
DDAH1	-1.51369	7.62122	-6.37086	4.47e-06	7.33e-05	4.19954
LUZP6	-1.26553	8.32488	-6.36922	4.49e-06	7.34e-05	4.19616
TALDO1	-1.48539	8.64898	-6.36836	4.49e-06	7.35e-05	4.19439
LPIN3	1.16744	7.17878	6.3672	4.51e-06	7.36e-05	4.19201
KIF23	1.25857	6.15852	6.36384	4.54e-06	7.4e-05	4.18507
STARD9	-1.21528	6.72825	-6.35926	4.58e-06	7.46e-05	4.17564
MIR490	-2.32275	6.09472	-6.34978	4.67e-06	7.58e-05	4.15609
PPIC	-1.16017	8.04777	-6.34818	4.68e-06	7.6e-05	4.15279
ZFHX4	-1.71856	6.56357	-6.34532	4.71e-06	7.63e-05	4.1469
NDUFS4	-1.40267	9.75921	-6.33669	4.8e-06	7.74e-05	4.12909
PSMB6	-1.33325	8.03578	-6.3351	4.81e-06	7.76e-05	4.12581
DAD1	-1.9088	11.4895	-6.33464	4.82e-06	7.77e-05	4.12486
ELF4	1.14428	6.54461	6.3333	4.83e-06	7.78e-05	4.12208
POU5F1	1.45084	6.32431	6.32861	4.88e-06	7.85e-05	4.11242
PBX3	-1.07249	7.48968	-6.32634	4.9e-06	7.87e-05	4.10773
FLJ44635	-1.32786	7.24147	-6.32258	4.94e-06	7.93e-05	4.09996
SNORD75	1.11969	6.97903	6.31508	5.01e-06	8.03e-05	4.08446
TLR3	-1.03995	5.84125	-6.31313	5.03e-06	8.05e-05	4.08042
NHSL2	-1.10894	6.08994	-6.31191	5.05e-06	8.07e-05	4.0779
ATP6V1F	-1.49178	7.69105	-6.31014	5.07e-06	8.09e-05	4.07425
NCS1	-2.04812	7.45071	-6.30683	5.1e-06	8.13e-05	4.06741
SEC61B	-1.46894	7.23721	-6.30567	5.11e-06	8.15e-05	4.065
ITCH	1.07516	9.78808	6.30348	5.14e-06	8.18e-05	4.06048
PDIA3P	1.01424	8.63136	6.29969	5.18e-06	8.24e-05	4.05265
KIAA1462	-1.05284	7.6472	-6.29883	5.18e-06	8.25e-05	4.05086
OTTHUMG00000019458	-1.26431	5.6471	-6.29822	5.19e-06	8.26e-05	4.04959
ARV1	-1.18023	6.6423	-6.29065	5.27e-06	8.36e-05	4.03392
ZNF438	-1.14002	6.9695	-6.28676	5.32e-06	8.41e-05	4.02588
RPS3	-1.17311	10.4487	-6.28043	5.39e-06	8.5e-05	4.01278
NDUFB5	-1.49228	5.99401	-6.27475	5.45e-06	8.59e-05	4.001
TMED2	-1.78167	9.67723	-6.2732	5.47e-06	8.61e-05	3.9978
ESRP1	1.80672	6.77579	6.2627	5.59e-06	8.78e-05	3.97602
MGLL	-1.01346	5.90045	-6.26207	5.59e-06	8.79e-05	3.97473
POLR1E	-1.01671	7.5805	-6.25483	5.68e-06	8.88e-05	3.9597
RSC1A1	1.21472	7.44147	6.24245	5.82e-06	9.09e-05	3.934
RPS19	-1.89699	11.0622	-6.23771	5.88e-06	9.15e-05	3.92417
SNORD73A	-1.12022	14.3987	-6.2348	5.92e-06	9.2e-05	3.91813
TMEM63B	1.01729	7.04175	6.2309	5.97e-06	9.25e-05	3.91002
SEPP1	-1.60077	8.50395	-6.22726	6.01e-06	9.3e-05	3.90246
PLEKHM1P	1.02298	7.20331	6.22702	6.01e-06	9.3e-05	3.90197
GPX4	-1.11377	6.60939	-6.22549	6.03e-06	9.32e-05	3.89878
MFF	-1.09597	7.39131	-6.22282	6.07e-06	9.36e-05	3.89323
INPPL1	1.17451	8.09024	6.22036	6.1e-06	9.39e-05	3.88811
ZNF724P	1.4854	8.06115	6.21564	6.16e-06	9.46e-05	3.87831
SMU1	-1.00265	6.87191	-6.21497	6.17e-06	9.47e-05	3.87691
PI4KAP2	1.04266	8.04819	6.2051	6.29e-06	9.62e-05	3.85637
PART1	-1.21588	5.01857	-6.19819	6.38e-06	9.73e-05	3.842
OTTHUMG00000154733	-1.71923	7.29198	-6.19622	6.41e-06	9.76e-05	3.83789
PMM2	1.0421	7.30014	6.19404	6.44e-06	9.79e-05	3.83336
MAOA	-1.18973	7.95055	-6.19403	6.44e-06	9.79e-05	3.83334
PDE12	-1.32833	5.8456	-6.1934	6.45e-06	9.79e-05	3.83203
TOR1AIP2	1.06868	8.11755	6.1911	6.48e-06	9.81e-05	3.82724
HIBADH	-1.12527	7.27554	-6.18963	6.5e-06	9.83e-05	3.82417
SNORD115-45	1.64388	7.25494	6.18778	6.52e-06	9.86e-05	3.82031
PDXDC2P	1.15284	10.039	6.18416	6.57e-06	9.92e-05	3.81277
MRPL33	-1.40143	6.9941	-6.18226	6.6e-06	9.95e-05	3.80881
GPR155	-1.04119	6.46241	-6.1798	6.63e-06	9.99e-05	3.8037
OR52H1	-1.09539	5.66673	-6.17774	6.66e-06	0.000100268	3.7994
NNT	-1.00112	7.8338	-6.17443	6.71e-06	0.000100764	3.79249
CAT	-1.33173	8.11963	-6.17377	6.72e-06	0.000100804	3.79112
NCALD	-1.05313	6.62906	-6.16831	6.79e-06	0.000101657	3.77973
RPL18A	-2.26087	12.0587	-6.16651	6.82e-06	0.000101939	3.77599
NDUFB7	-1.79238	7.64483	-6.16208	6.88e-06	0.000102634	3.76674
SYF2	-1.00678	8.56125	-6.15789	6.94e-06	0.000103184	3.75799
ADARB1	-1.4635	7.20955	-6.15597	6.97e-06	0.00010352	3.75399
LOC100505679	-1.66455	8.6642	-6.15311	7.01e-06	0.000104013	3.74802
MED21	-1.46585	9.02434	-6.15253	7.02e-06	0.000104088	3.74681
SNORD64	-1.67956	8.40733	-6.15119	7.04e-06	0.00010433	3.744
MTCH2	-1.06454	8.10509	-6.1487	7.07e-06	0.000104721	3.7388
OTTHUMG00000162028	1.26664	6.58348	6.14507	7.13e-06	0.000105379	3.73123
CTTN	1.11076	8.47006	6.14109	7.19e-06	0.000106188	3.72292
PM20D2	-1.47421	7.89736	-6.13681	7.25e-06	0.00010678	3.71398
PNMA1	-1.42954	5.43111	-6.13559	7.27e-06	0.000107001	3.71142
MMP2	-1.77466	7.79339	-6.13499	7.28e-06	0.000107032	3.71018
PDE7B	-1.86931	8.14387	-6.13209	7.32e-06	0.000107578	3.70411
MELK	1.0756	5.24351	6.12754	7.39e-06	0.000108345	3.6946
RSU1P1	-1.33687	6.43443	-6.12669	7.41e-06	0.000108487	3.69281
ACTR1A	-1.04624	7.37349	-6.12395	7.45e-06	0.000108848	3.6871
PTCHD1	-1.16625	5.29669	-6.12266	7.47e-06	0.000109038	3.6844
JAK1	-1.00305	9.23711	-6.12192	7.48e-06	0.000109155	3.68285
LINC00294	-1.62389	6.57721	-6.12135	7.49e-06	0.000109232	3.68167
PLAGL1	-1.48994	7.75306	-6.12067	7.5e-06	0.000109337	3.68022
SYNGAP1	1.0216	7.44148	6.12014	7.51e-06	0.000109406	3.67912
CNN3	-1.35065	8.69866	-6.1158	7.58e-06	0.000110348	3.67004
BAI3	-1.03953	5.47114	-6.11137	7.65e-06	0.000111266	3.66077
MYOM1	-1.63189	6.24147	-6.10776	7.7e-06	0.000111791	3.65322
FRMD6-AS2	-1.15641	5.48787	-6.1071	7.72e-06	0.000111893	3.65183
CPT1B	1.06871	6.5278	6.10538	7.74e-06	0.000112242	3.64824
PLCD4	-1.094	6.16993	-6.10274	7.79e-06	0.000112587	3.64272
PTRF	-1.03443	6.59551	-6.09263	7.95e-06	0.000114461	3.62154
ATP5C1	-1.02855	10.4614	-6.09086	7.98e-06	0.000114724	3.61784
TCF4	-1.12623	7.92799	-6.08233	8.12e-06	0.000116461	3.59995
N4BP2L2-IT2	-1.7735	7.30793	-6.07943	8.17e-06	0.000116914	3.59387
TSSC1-IT1	2.39875	6.77566	6.07936	8.17e-06	0.000116914	3.59373
EFEMP1	-1.63391	7.22996	-6.07743	8.21e-06	0.000117279	3.58968
FAM83H-AS1	1.04506	6.79225	6.06841	8.36e-06	0.000119289	3.57076
LOC100288637	1.4545	5.75162	6.06695	8.39e-06	0.000119599	3.5677
SELK	-1.2297	6.96442	-6.06591	8.41e-06	0.000119735	3.5655
TINAGL1	1.21613	7.14179	6.06574	8.41e-06	0.000119735	3.56516
SLC25A5	-1.16341	6.13141	-6.0632	8.46e-06	0.000120172	3.55983
RNA5SP246	1.0305	5.79439	6.06213	8.47e-06	0.000120367	3.55757
PLAUR	1.32039	6.28362	6.05867	8.54e-06	0.000120851	3.55032
RPL13AP6	-1.49063	9.50163	-6.05305	8.64e-06	0.000121945	3.53852
RNU6-14P	1.5091	12.494	6.03915	8.89e-06	0.000124805	3.5093
NDUFB3	-1.18259	6.58684	-6.03785	8.92e-06	0.000125086	3.50659
TSTA3	1.24394	7.43859	6.03084	9.05e-06	0.000126479	3.49183
IFITM10	1.09166	5.86899	6.03031	9.06e-06	0.000126485	3.49073
MN1	-1.12358	5.85109	-6.0302	9.06e-06	0.000126485	3.49049
FNBP1L	1.58547	6.9578	6.02964	9.07e-06	0.000126518	3.48932
CNBP	-1.02852	9.23112	-6.02961	9.07e-06	0.000126518	3.48926
OR7E14P	1.16862	6.3536	6.02869	9.09e-06	0.000126705	3.48732
TRPC3	-1.42089	5.43569	-6.02658	9.13e-06	0.00012721	3.48287
SIK3-IT1	-1.11139	6.11414	-6.02535	9.15e-06	0.00012748	3.4803
CTBS	-1.00025	6.21798	-6.02465	9.17e-06	0.00012761	3.47882
SNORA71B	2.06721	8.58177	6.02201	9.22e-06	0.000128201	3.47327
EIF3FP3	-1.64709	8.09161	-6.02009	9.25e-06	0.000128602	3.46924
ENAH	-2.02905	9.63862	-6.0187	9.28e-06	0.000128805	3.4663
CKMT1A	1.57399	6.62532	6.01725	9.31e-06	0.000128966	3.46325
ARHGAP32	1.18913	7.38088	6.01615	9.33e-06	0.000129205	3.46094
CLIP3	-1.24638	6.28914	-6.01084	9.44e-06	0.000130417	3.44977
ZFC3H1	1.16317	8.70995	6.00919	9.47e-06	0.000130694	3.4463
OTTHUMG00000160053	-1.07339	6.29008	-6.00846	9.48e-06	0.00013072	3.44475
CHRDL1	-1.80046	6.4427	-6.00421	9.57e-06	0.000131518	3.43581
MBNL3	-1.19409	6.06418	-5.99443	9.77e-06	0.000133731	3.4152
TUBB6	-1.20579	7.45294	-5.99361	9.78e-06	0.000133902	3.41347
ARHGAP1	-1.60131	9.0581	-5.99032	9.85e-06	0.000134712	3.40653
OTTHUMG00000019299	1.08462	5.90921	5.98563	9.95e-06	0.000135591	3.39665
CCNA2	1.39376	6.76065	5.98484	9.96e-06	0.000135591	3.39499
DUSP22	-1.19978	6.48763	-5.98383	9.99e-06	0.00013572	3.39285
TMEM208	-1.35199	7.53722	-5.97815	1.01e-05	0.000137205	3.38086
DAPK1	1.86935	8.52257	5.96493	1.04e-05	0.000140551	3.35297
OTTHUMG00000154698	-1.15284	6.16189	-5.96291	1.04e-05	0.000141077	3.34872
DNAJC15	-1.5123	9.86114	-5.96144	1.05e-05	0.000141334	3.3456
RBFOX3	-1.24673	6.0353	-5.96142	1.05e-05	0.000141334	3.34557
RNY4P8	2.55723	8.88788	5.9552	1.06e-05	0.000142759	3.33244
LRCH2	-1.96336	7.67602	-5.95459	1.06e-05	0.000142882	3.33114
WSB1	-2.16978	12.3009	-5.9446	1.08e-05	0.00014541	3.31005
RRM1-AS1	1.26365	9.3103	5.94231	1.09e-05	0.00014605	3.30521
FASTKD2	-1.04998	6.88735	-5.94078	1.09e-05	0.000146417	3.30197
GOLGA6L4	1.17767	9.22069	5.94004	1.09e-05	0.000146527	3.3004
TACR2	-1.64721	6.28602	-5.93994	1.1e-05	0.000146527	3.30019
EML1	-1.31008	6.55043	-5.93015	1.12e-05	0.000149145	3.27948
FBXO32	-2.6249	7.7554	-5.92861	1.12e-05	0.000149485	3.27623
SPINK5	2.24497	6.74185	5.92831	1.12e-05	0.000149514	3.2756
SKP1P1	-2.98217	7.47466	-5.92667	1.13e-05	0.000149647	3.27212
RPL18	-1.11393	8.27694	-5.92222	1.14e-05	0.000150849	3.26272
KRT7	1.39392	8.13765	5.92206	1.14e-05	0.000150849	3.26237
RPL26	-1.28705	11.1095	-5.92148	1.14e-05	0.000150968	3.26115
CKB	-1.07011	7.318	-5.90987	1.17e-05	0.000154117	3.23657
LOC100132741	-1.72485	6.6869	-5.90938	1.17e-05	0.000154211	3.23553
PELO	-1.05317	6.42945	-5.90693	1.17e-05	0.00015481	3.23035
LOC100506303	2.36367	7.30253	5.89654	1.2e-05	0.000157571	3.20833
PXDN	-1.54404	7.00846	-5.8902	1.22e-05	0.000159357	3.1949
NDUFS5	-2.41774	11.4898	-5.88827	1.22e-05	0.000159939	3.19081
NCKAP1L	-2.65924	7.13866	-5.88808	1.22e-05	0.000159939	3.19039
LINC00341	-1.10965	5.24992	-5.88496	1.23e-05	0.000160722	3.18379
LIMK2	1.07996	7.48403	5.88111	1.24e-05	0.0001619	3.17562
SNORA36C	1.12898	7.64365	5.87784	1.25e-05	0.00016268	3.16868
UBE2T	1.02532	6.9948	5.87135	1.27e-05	0.000164717	3.15492
CDCP1	1.43054	6.45166	5.86869	1.27e-05	0.000165438	3.14927
SULT1A1	1.21391	7.15535	5.86737	1.28e-05	0.000165831	3.14647
OTTHUMG00000017654	1.13174	6.82738	5.86472	1.28e-05	0.000166695	3.14083
TYMS	1.03545	6.58409	5.8641	1.29e-05	0.000166841	3.13953
PELI2	-1.39556	6.58602	-5.86205	1.29e-05	0.000167497	3.13518
LOC101060483	2.91919	7.47488	5.85891	1.3e-05	0.000168402	3.1285
C7	-2.01305	7.60791	-5.85725	1.3e-05	0.000168845	3.12499
OR8B12	1.57604	7.81251	5.85656	1.31e-05	0.000168958	3.12351
LOC101060720	2.2685	8.43356	5.85514	1.31e-05	0.000169254	3.1205
APOL2	1.02272	6.43726	5.85353	1.31e-05	0.000169618	3.11709
POPDC2	-2.01828	7.52842	-5.85206	1.32e-05	0.000169866	3.11396
LOC100288069	1.1057	10.3131	5.85205	1.32e-05	0.000169866	3.11395
TSPAN7	-1.18762	6.30256	-5.83896	1.36e-05	0.000174064	3.08611
MIR1290	-1.48435	8.47449	-5.83774	1.36e-05	0.000174442	3.08352
PSMD10	-1.52096	7.27535	-5.8363	1.36e-05	0.000174829	3.08046
HMGN1P30	1.06546	7.53562	5.83201	1.38e-05	0.000175989	3.07133
RAB32	-1.12651	6.25232	-5.83087	1.38e-05	0.000176343	3.06891
OTTHUMG00000161490	-1.84399	6.27084	-5.83025	1.38e-05	0.000176501	3.06759
RPL27	-2.17532	13.5568	-5.82832	1.39e-05	0.000177004	3.06349
GOLGA6L10	1.38273	9.87927	5.82476	1.4e-05	0.000177794	3.05591
MIR4664	1.34532	3.72309	5.82395	1.4e-05	0.000177988	3.05421
FAXC	-2.05386	6.36694	-5.82369	1.4e-05	0.000178014	3.05364
NDUFAF2	-1.2271	8.10771	-5.82291	1.4e-05	0.000178237	3.05198
RNA5SP69	1.07592	6.75137	5.82109	1.41e-05	0.00017865	3.04811
IGSF9B	-1.21059	5.86048	-5.82104	1.41e-05	0.00017865	3.04801
PRR11	1.35957	5.43197	5.81802	1.42e-05	0.000179358	3.04157
LOC284837	1.00111	5.52989	5.81283	1.43e-05	0.000181137	3.03053
DMXL2	1.06262	8.25624	5.80483	1.46e-05	0.000183397	3.0135
RPL41P2	-1.08199	17.3951	-5.80023	1.47e-05	0.00018482	3.0037
LOC100996870	1.18527	7.67745	5.79751	1.48e-05	0.00018544	2.9979
RPL13AP20	-1.86743	9.98422	-5.79468	1.49e-05	0.000186256	2.99187
FIGF	-1.07691	5.63338	-5.79416	1.49e-05	0.0001863	2.99076
LOC646543	-2.29333	7.0815	-5.794	1.49e-05	0.0001863	2.99041
ZMYM2	1.02399	9.53598	5.79163	1.5e-05	0.0001869	2.98536
BDH2	-1.13839	7.29086	-5.79128	1.5e-05	0.0001869	2.98463
IP6K2	1.29713	7.86223	5.79023	1.5e-05	0.000187071	2.98238
MIR590	-1.81316	7.44406	-5.78993	1.5e-05	0.000187084	2.98175
SERPING1	-2.10207	8.40275	-5.78489	1.52e-05	0.000188429	2.971
TRAJ38	1.37301	6.29789	5.78433	1.52e-05	0.000188567	2.9698
GABARAPL1	-1.20188	6.90185	-5.78372	1.52e-05	0.000188735	2.96851
ITGB3	-1.25404	6.51584	-5.78203	1.53e-05	0.000189262	2.96491
LIN37	1.02034	7.1825	5.77758	1.54e-05	0.000190606	2.9554
UBA52	-1.79289	11.3598	-5.77556	1.55e-05	0.000191122	2.95109
ZBTB6	-1.00379	4.74485	-5.77535	1.55e-05	0.000191129	2.95065
GPR52	-1.36462	6.04571	-5.76379	1.59e-05	0.000194992	2.92599
OTTHUMG00000015138	1.09762	8.93603	5.76369	1.59e-05	0.000194992	2.92576
TWSG1	-1.05295	6.98507	-5.76296	1.59e-05	0.000194992	2.92422
ABCA8	-1.4784	6.37195	-5.75942	1.61e-05	0.000196078	2.91665
LOC652276	1.28788	6.88695	5.75747	1.61e-05	0.00019656	2.91248
NQO1	-1.22748	6.19037	-5.75734	1.61e-05	0.00019656	2.91221
ZNF462	-1.33818	7.78685	-5.75481	1.62e-05	0.000197388	2.9068
SVILP1	-2.08643	6.97308	-5.75424	1.62e-05	0.000197548	2.9056
TPST1	-1.08215	6.82053	-5.75406	1.62e-05	0.000197548	2.9052
OTTHUMG00000017996	1.04201	7.78718	5.75203	1.63e-05	0.000198226	2.90087
SLC25A27	-1.3658	7.78699	-5.74305	1.66e-05	0.000201653	2.88169
SNORA11B	-1.47581	8.12284	-5.73975	1.67e-05	0.000202783	2.87463
IGF1	-1.07177	6.11907	-5.73299	1.7e-05	0.000205485	2.86018
CHD2	1.1641	9.67232	5.72907	1.71e-05	0.000206883	2.85181
DTX4	1.43993	6.93789	5.72754	1.72e-05	0.000207318	2.84853
MIR3140	1.07455	5.37822	5.72723	1.72e-05	0.000207374	2.84786
RAB11FIP1	1.02785	6.90495	5.72434	1.73e-05	0.000208333	2.84167
PPP3CA	-1.02639	8.83582	-5.71253	1.77e-05	0.000212982	2.81642
PDE1A	-1.18294	5.45769	-5.71004	1.78e-05	0.000213787	2.81108
PSMA2	-1.4676	8.29245	-5.70931	1.79e-05	0.000214037	2.80951
ATP5I	-1.36426	9.16701	-5.70579	1.8e-05	0.000215149	2.80199
DGKB	-1.47596	5.59571	-5.70294	1.81e-05	0.000216381	2.79587
HIST1H3F	2.93233	7.43781	5.6989	1.83e-05	0.000217919	2.78722
RHOB	-1.88596	8.22161	-5.69689	1.83e-05	0.000218601	2.78292
ZNF93	1.60039	7.71055	5.69582	1.84e-05	0.000218848	2.78064
SNHG8	-2.25686	9.05651	-5.69375	1.85e-05	0.000219564	2.7762
RAB31	-2.62389	9.20173	-5.69295	1.85e-05	0.00021977	2.77449
SYT11	-1.73491	6.43687	-5.69146	1.86e-05	0.00022039	2.77128
PPP2R3A	-1.39848	6.21172	-5.69006	1.86e-05	0.000220935	2.76828
OTTHUMG00000162912	-1.49654	6.23956	-5.688	1.87e-05	0.000221767	2.76387
NID1	-1.48354	7.50028	-5.68572	1.88e-05	0.000222683	2.75897
SRP9	-1.09218	8.20449	-5.68349	1.89e-05	0.000223487	2.75421
LMBRD1	-1.03988	8.96306	-5.67655	1.92e-05	0.00022657	2.73932
CDK4	-1.35383	7.91689	-5.67635	1.92e-05	0.000226579	2.73889
FHDC1	1.28162	5.62078	5.6717	1.94e-05	0.000228583	2.72891
ZNF714	1.07938	8.61812	5.67041	1.94e-05	0.000228903	2.72616
ZMAT1	-1.17978	7.39839	-5.66574	1.96e-05	0.00023072	2.71614
RNA5SP142	1.72788	8.00187	5.66435	1.97e-05	0.000231249	2.71315
SACS	-1.25682	6.16415	-5.66432	1.97e-05	0.000231249	2.71308
MIR4295	-1.55148	4.45256	-5.66053	1.98e-05	0.000232509	2.70496
TIMM8B	-1.33636	6.57634	-5.65292	2.01e-05	0.000235257	2.68863
NADK2	-1.10383	6.65924	-5.64746	2.04e-05	0.00023767	2.67688
LINC00273	1.36292	8.52016	5.64484	2.05e-05	0.000238735	2.67126
MIR221	-2.50091	6.93184	-5.64371	2.06e-05	0.000239134	2.66883
FTLP3	-2.95503	11.9537	-5.64329	2.06e-05	0.00023923	2.66793
ITGA1	-2.85363	9.00951	-5.64316	2.06e-05	0.00023923	2.66766
OTTHUMG00000154827	1.12685	7.18474	5.64072	2.07e-05	0.000240126	2.66242
NUPR1	-1.01858	9.57151	-5.64023	2.07e-05	0.000240199	2.66136
ANKRD36BP1	1.25483	8.26076	5.63796	2.08e-05	0.000241188	2.65649
LOC100507507	-1.20966	6.80159	-5.63709	2.08e-05	0.000241371	2.6546
ZNF675	1.65921	8.07791	5.63478	2.09e-05	0.000242296	2.64964
MIR4521	-1.96936	7.59055	-5.63314	2.1e-05	0.000242967	2.64612
FAM126A	-1.05153	6.91919	-5.63229	2.11e-05	0.000243227	2.6443
OTTHUMG00000161400	-1.22546	5.22393	-5.63108	2.11e-05	0.000243768	2.6417
RGL3	2.02528	7.30512	5.62975	2.12e-05	0.000244283	2.63883
SDCBP2	1.09764	6.83808	5.62569	2.14e-05	0.000245777	2.6301
CCDC91	-1.08537	9.74871	-5.6255	2.14e-05	0.000245782	2.62971
C14orf166	-1.08259	7.92293	-5.62347	2.15e-05	0.000246397	2.62534
CCNG1	-1.22915	8.33809	-5.62174	2.15e-05	0.000246855	2.62161
PCDH1	1.15883	7.24812	5.62026	2.16e-05	0.000247365	2.61843
LOC100507487	1.19787	6.7734	5.61238	2.2e-05	0.000251117	2.60149
SNORD90	-1.66828	5.70096	-5.6119	2.2e-05	0.000251282	2.60046
TPM4	-1.40038	9.74889	-5.61036	2.21e-05	0.000251834	2.59715
CXCL12	-1.06095	6.19765	-5.60311	2.24e-05	0.000255476	2.58154
EIF3M	-1.73182	8.81815	-5.60289	2.24e-05	0.000255476	2.58106
OTTHUMG00000014906	-1.89625	6.04107	-5.60143	2.25e-05	0.00025614	2.57792
ZNF726	1.12384	6.93204	5.59837	2.26e-05	0.000257358	2.57133
AP1G2	2.16065	8.78101	5.59469	2.28e-05	0.000258833	2.5634
HSPA2	-1.60336	8.18167	-5.59316	2.29e-05	0.000259586	2.56012
ZNF195	1.13201	7.83339	5.59186	2.3e-05	0.000260216	2.55732
PPFIA1	1.39264	8.50381	5.58284	2.34e-05	0.000264534	2.53788
OTTHUMG00000164068	-1.43819	7.37144	-5.57842	2.36e-05	0.00026677	2.52835
DIAPH2	-1.19029	9.54731	-5.57507	2.38e-05	0.000268206	2.52114
TNIK	-1.04347	6.91443	-5.57337	2.39e-05	0.000269093	2.51746
TUBA1B	-3.12832	14.1046	-5.57217	2.4e-05	0.000269692	2.51487
GPC6	-1.30895	5.65355	-5.56869	2.41e-05	0.000271225	2.50737
MIR141	2.89539	8.59395	5.56461	2.44e-05	0.000272823	2.49857
PPAP2C	1.01354	7.83853	5.56316	2.44e-05	0.000273475	2.49545
ECH1	-1.49927	8.54106	-5.56176	2.45e-05	0.000274103	2.49243
GOLGA6L9	1.21216	8.83568	5.56134	2.45e-05	0.000274249	2.49153
UCA1	2.50679	6.76007	5.5605	2.46e-05	0.00027448	2.48972
ANKRD18A	1.28088	6.48514	5.55881	2.47e-05	0.000275183	2.48607
ACAA2	-1.83667	7.72857	-5.55803	2.47e-05	0.000275512	2.48439
SAT1	1.68312	9.60726	5.55325	2.5e-05	0.00027744	2.47406
TRAK2	-1.00803	6.75326	-5.54474	2.54e-05	0.000281481	2.4557
C15orf41	-1.53024	9.24014	-5.54403	2.55e-05	0.000281707	2.45418
OTTHUMG00000018457	-1.24281	6.47717	-5.53791	2.58e-05	0.000285039	2.44096
ZNF622	-1.22863	7.07081	-5.53635	2.59e-05	0.000285834	2.43759
SMYD2	1.13483	7.63687	5.53389	2.6e-05	0.000286494	2.43228
TIAM1	1.36199	6.73622	5.53035	2.62e-05	0.000287975	2.42462
LOC100505633	-1.36627	6.48756	-5.52897	2.63e-05	0.00028873	2.42164
MIR320E	1.46247	10.4796	5.52686	2.64e-05	0.000289836	2.41709
NUP210	1.12372	6.27771	5.52641	2.64e-05	0.00029002	2.4161
KIAA0101	1.07129	5.99277	5.52103	2.68e-05	0.000292534	2.40449
BLZF1	-1.21491	9.65396	-5.51782	2.69e-05	0.00029408	2.39756
SERINC3	-1.85374	10.2142	-5.5064	2.76e-05	0.000300144	2.37287
SRSF6	1.2984	8.83915	5.50464	2.77e-05	0.000301142	2.36906
TMEM59	-1.35931	7.96937	-5.50454	2.77e-05	0.000301142	2.36884
COL19A1	-1.04287	5.93442	-5.50308	2.78e-05	0.000301671	2.36567
LAMA4	-2.28804	8.80332	-5.49484	2.83e-05	0.00030611	2.34784
OTTHUMG00000066284	-1.4357	6.55899	-5.49217	2.85e-05	0.000307133	2.34208
TMEM106B	-1.23422	7.1295	-5.49092	2.85e-05	0.000307749	2.33937
KPNA4	-1.0199	9.12376	-5.48856	2.87e-05	0.000309112	2.33424
MIR1-2	-1.43005	4.90431	-5.47741	2.94e-05	0.000315155	2.31012
MYO5B	1.68994	6.41203	5.47629	2.95e-05	0.000315657	2.30768
LINC00152	1.60649	8.1939	5.47266	2.97e-05	0.000317456	2.29983
CDH1	2.81214	9.53114	5.47162	2.98e-05	0.000317865	2.29757
ENY2	-1.05452	6.65514	-5.47071	2.98e-05	0.000318386	2.29559
SMTN	-1.08436	7.0471	-5.46701	3.01e-05	0.000320279	2.28757
ZMPSTE24	-1.04061	7.44602	-5.46637	3.01e-05	0.000320391	2.28619
PLN	-2.33985	6.35973	-5.46502	3.02e-05	0.000320994	2.28327
LOC100507516	-1.2655	7.07851	-5.45987	3.05e-05	0.000323701	2.2721
CNTLN	-1.07412	6.41842	-5.45932	3.06e-05	0.000323977	2.27091
MKX	-1.30439	5.63027	-5.45655	3.08e-05	0.000325813	2.2649
LRP1	-1.03739	8.51297	-5.45504	3.09e-05	0.000326545	2.26163
ARHGEF25	-1.07351	7.46323	-5.45504	3.09e-05	0.000326545	2.26163
CYGB	-1.24498	6.38399	-5.45424	3.09e-05	0.000326887	2.25989
ROCK1P1	-1.26626	6.85744	-5.454	3.09e-05	0.000326941	2.25938
SLAIN2	-1.3019	8.47021	-5.45127	3.11e-05	0.000328545	2.25345
LINC00493	-1.6869	9.32431	-5.4415	3.18e-05	0.000334196	2.23227
MIR558	-1.00789	5.42749	-5.43943	3.19e-05	0.000335468	2.22777
FMNL2	-1.19567	8.01694	-5.43896	3.19e-05	0.000335468	2.22676
SNORD11	-1.54262	8.11172	-5.43363	3.23e-05	0.000339019	2.21519
PARD3B	-1.06032	6.92047	-5.43215	3.24e-05	0.000339879	2.21197
ZNF431	1.17671	7.35265	5.42956	3.26e-05	0.00034098	2.20636
OTTHUMG00000164316	-1.33109	5.15653	-5.42332	3.3e-05	0.000345039	2.19281
SLC44A4	1.32538	8.6202	5.42044	3.33e-05	0.000346735	2.18655
PEG10	-1.84575	6.97253	-5.41012	3.4e-05	0.000353508	2.16413
RPL8	-1.35362	10.7526	-5.40663	3.43e-05	0.000355597	2.15655
LIMA1	-1.14432	9.8807	-5.39644	3.5e-05	0.000361727	2.1344
OTTHUMG00000018941	1.44879	5.12209	5.39511	3.51e-05	0.000362224	2.13151
LOC80154	1.06766	8.63218	5.39269	3.53e-05	0.000363707	2.12626
ZNF841	2.69238	10.0115	5.39165	3.54e-05	0.000364414	2.12398
PRPS1	-1.02307	6.54115	-5.38553	3.59e-05	0.00036843	2.11067
DPYD	-1.25406	6.9532	-5.3847	3.59e-05	0.000368965	2.10889
MSN	-1.45936	8.86987	-5.38354	3.6e-05	0.000369528	2.10637
PARL	-1.60925	7.52721	-5.38246	3.61e-05	0.000370278	2.104
FOXN2	-1.03383	7.6068	-5.36805	3.73e-05	0.000379795	2.07264
CHMP4C	1.08838	6.48369	5.36804	3.73e-05	0.000379795	2.07263
SMAD3	1.30703	7.60985	5.36804	3.73e-05	0.000379795	2.07263
ZNF823	1.25751	9.9215	5.3676	3.73e-05	0.000379905	2.07168
PRDX5	-1.95191	10.7685	-5.3512	3.86e-05	0.000391128	2.03595
APP	-1.23453	9.93235	-5.34866	3.89e-05	0.000393036	2.03042
RNU7-77P	2.32748	10.1055	5.34619	3.91e-05	0.000393869	2.02504
RNU6-17	1.08336	12.9444	5.34573	3.91e-05	0.000393869	2.02405
RNU6-18	1.08336	12.9444	5.34573	3.91e-05	0.000393869	2.02405
ZNF440	1.77972	9.19589	5.34551	3.91e-05	0.000393932	2.02356
RNA5SP243	-1.03295	3.56414	-5.34465	3.92e-05	0.000394285	2.02169
RNU6-39P	1.24725	12.8131	5.34131	3.95e-05	0.000396646	2.01441
LPCAT4	1.16575	8.56995	5.33668	3.99e-05	0.000400273	2.00432
NDRG1	2.04727	8.91266	5.33164	4.03e-05	0.000403777	1.99333
ME2	-1.26925	7.99548	-5.325	4.09e-05	0.000408333	1.97885
MMADHC	-1.00275	9.72899	-5.32327	4.11e-05	0.000409615	1.97507
OTTHUMG00000153976	1.11179	5.80776	5.32068	4.13e-05	0.000411004	1.96942
RWDD2B	-1.09034	6.72618	-5.31962	4.14e-05	0.000411278	1.96711
SNRPEP4	-1.97104	9.16315	-5.31591	4.17e-05	0.000413834	1.95901
FLJ44838	-2.59077	5.44727	-5.30892	4.24e-05	0.000417774	1.94376
TRAJ2	1.32533	5.73437	5.30535	4.27e-05	0.000420495	1.93599
TCEAL1	-1.09517	8.71917	-5.29922	4.33e-05	0.000424938	1.9226
PRNP	-1.00827	6.54133	-5.2941	4.38e-05	0.000429035	1.91141
DYM	-1.06095	8.75122	-5.29358	4.38e-05	0.00042938	1.91029
SNORA75	2.29792	7.06055	5.28908	4.43e-05	0.000432871	1.90046
SIDT1-AS1	1.23721	5.1594	5.289	4.43e-05	0.000432871	1.90028
RHOQP2	-1.00147	5.71313	-5.28639	4.45e-05	0.000434937	1.89456
FGFR3	1.73842	7.35724	5.28293	4.48e-05	0.000437266	1.88701
RPS21	-1.16409	10.9882	-5.27851	4.53e-05	0.000441133	1.87735
RRAGD	-1.11363	6.85629	-5.27775	4.54e-05	0.000441674	1.87571
FYCO1	-1.19939	7.72692	-5.27639	4.55e-05	0.000442438	1.87272
RNA5-8SP3	-2.12318	6.47542	-5.27316	4.58e-05	0.000444867	1.86566
DDIT4	1.08944	7.40684	5.26426	4.67e-05	0.000452182	1.8462
MIR3920	1.44696	6.22606	5.26347	4.68e-05	0.000452676	1.84448
OTTHUMG00000074260	-1.24853	5.36274	-5.26061	4.71e-05	0.000454943	1.83823
MIR1272	-1.74787	6.52534	-5.25671	4.75e-05	0.000457841	1.82969
ZNF439	1.79771	9.66558	5.25482	4.77e-05	0.000459401	1.82556
OTTHUMG00000163892	-5.1948	12.3217	-5.25458	4.77e-05	0.000459401	1.82504
PLEKHH2	-1.40393	7.53204	-5.24839	4.84e-05	0.000464868	1.81151
SNORA31	-1.79019	7.65337	-5.24585	4.86e-05	0.000466509	1.80594
MPDZ	-1.46962	8.56667	-5.24416	4.88e-05	0.000467952	1.80223
CD24	2.14219	8.18904	5.23921	4.93e-05	0.000472157	1.79142
JUNB	1.73235	7.40982	5.23793	4.95e-05	0.000473044	1.78861
IMPA2	-1.04018	6.48805	-5.23104	5.02e-05	0.000478511	1.77352
ARHGAP28	-1.36269	6.40036	-5.22783	5.06e-05	0.000481087	1.7665
IL8	1.36363	5.12913	5.22635	5.08e-05	0.000482058	1.76325
KCNQ5	-1.23524	5.49762	-5.22532	5.09e-05	0.000482701	1.76099
TBX4	-1.28725	6.27918	-5.22236	5.12e-05	0.000485536	1.75452
MIR3942	-1.93773	6.42264	-5.22018	5.14e-05	0.000487116	1.74974
ZNF468	1.22796	7.60252	5.21782	5.17e-05	0.000489194	1.74456
TRIM24	1.13432	7.0939	5.21649	5.19e-05	0.000490461	1.74166
TIMMDC1	-1.14384	7.27557	-5.21025	5.26e-05	0.000495091	1.72799
RNU6-47	1.38359	11.8875	5.20888	5.27e-05	0.000496131	1.72497
MMP14	1.11366	9.68342	5.206	5.31e-05	0.000498808	1.71868
RPS4XP21	-1.09498	5.92719	-5.20542	5.31e-05	0.00049914	1.7174
ZNF69	1.54593	9.65308	5.20482	5.32e-05	0.000499499	1.71608
EPHA2	1.78696	7.35621	5.20279	5.34e-05	0.00050096	1.71164
PTPN3	1.30507	6.39953	5.19914	5.39e-05	0.000503922	1.70363
OTTHUMG00000037783	1.28053	9.80258	5.19913	5.39e-05	0.000503922	1.70362
ZNF700	1.01917	9.94928	5.19468	5.44e-05	0.000508093	1.69386
SEC23A	-1.01536	7.28021	-5.18565	5.55e-05	0.00051675	1.67405
TXNRD1	-1.0811	6.83553	-5.18438	5.56e-05	0.00051783	1.67125
TC2N	1.40456	7.70715	5.18362	5.57e-05	0.000518371	1.66961
FABP4	-2.1293	6.08829	-5.17928	5.63e-05	0.000522862	1.66007
ZNF107	1.13972	8.29476	5.17896	5.63e-05	0.000523073	1.65937
PSMA1	-1.01	7.82462	-5.17825	5.64e-05	0.000523578	1.6578
ITPR1	-1.43822	6.98147	-5.17465	5.68e-05	0.000527097	1.6499
GOLGA6L5	1.2745	9.22169	5.1718	5.72e-05	0.000529287	1.64366
TOMM20	-1.13744	9.95924	-5.16848	5.76e-05	0.000532199	1.63638
PPAP2A	-1.21388	9.12202	-5.14861	6.02e-05	0.000550674	1.59273
RPL24	-1.38686	11.4043	-5.1431	6.09e-05	0.00055655	1.58064
CACNA1C	-1.81955	7.40749	-5.12578	6.33e-05	0.000574418	1.54256
ZNF266	1.16988	8.32677	5.1241	6.35e-05	0.000575728	1.53887
MIR4697HG	-1.31176	5.16858	-5.12397	6.35e-05	0.000575728	1.53859
LRIG3	-1.41604	7.15837	-5.12394	6.35e-05	0.000575728	1.53852
SNORD3A	1.44389	10.1883	5.11816	6.44e-05	0.000581393	1.52581
KCNQ5-IT1	-1.24632	5.47343	-5.11496	6.48e-05	0.000584815	1.51877
RALGPS2	1.06648	6.77304	5.11436	6.49e-05	0.000585245	1.51745
BRCA2	1.23896	5.56662	5.11009	6.55e-05	0.000589051	1.50806
REREP3	1.2158	7.98082	5.10475	6.63e-05	0.000594116	1.49631
MIR1244-1	-3.94159	16.5361	-5.10262	6.66e-05	0.000596046	1.49162
POLR2G	-1.65741	10.4539	-5.10236	6.66e-05	0.000596212	1.49105
SLC2A12	-1.32459	5.72496	-5.08714	6.89e-05	0.000612454	1.45755
SNORD3D	1.59232	10.4773	5.08102	6.98e-05	0.000618808	1.44407
PYGB	-2.08978	8.63044	-5.07557	7.07e-05	0.000624835	1.43206
LOC644936	-1.30646	6.68744	-5.07545	7.07e-05	0.000624835	1.43181
FAM114A1	-1.06021	7.69005	-5.07357	7.1e-05	0.000627018	1.42766
CDC42EP3	-1.17888	6.92761	-5.07348	7.1e-05	0.000627018	1.42747
SNORD62B	2.8346	10.5486	5.06983	7.16e-05	0.000630468	1.41942
UBE2E2	-1.06274	6.82177	-5.06237	7.28e-05	0.000639821	1.403
SNORD18A	2.125	15.5535	5.06187	7.28e-05	0.000640057	1.40188
MAN1A1	-1.25433	6.81887	-5.05875	7.34e-05	0.000643492	1.39501
PVRL1	1.27371	7.35428	5.05322	7.43e-05	0.000649546	1.38282
RNU6-15P	1.18752	13.8298	5.0521	7.44e-05	0.000650228	1.38035
SP140L	1.10978	7.86004	5.04832	7.51e-05	0.000654744	1.37203
APOL1	1.46995	7.56823	5.04359	7.58e-05	0.000660494	1.3616
AMY1B	-1.02884	6.94561	-5.04333	7.59e-05	0.000660588	1.36102
SH3GLB2	1.19099	8.49077	5.0428	7.6e-05	0.000660721	1.35985
CCDC11	1.18766	6.05346	5.03277	7.77e-05	0.00067229	1.33774
RNA5SP122	1.41369	9.57817	5.03225	7.78e-05	0.00067232	1.33657
LINC00478	-1.00305	5.9419	-5.03135	7.79e-05	0.000673466	1.33459
TSPYL5	-1.62425	7.66345	-5.0282	7.85e-05	0.000677413	1.32764
OTTHUMG00000021664	1.44193	8.59481	5.02308	7.94e-05	0.000683186	1.31635
NFKBIZ	1.26966	7.81355	5.0197	8e-05	0.000686788	1.3089
CETN2	-1.59762	8.13271	-5.01833	8.02e-05	0.000688492	1.30587
OTTHUMG00000157039	-1.12029	7.697	-5.01761	8.03e-05	0.000689392	1.30428
IFITM3	-1.5028	10.6963	-5.01252	8.12e-05	0.000695075	1.29304
SNORD61	-2.15453	6.49933	-5.00771	8.21e-05	0.000700945	1.28242
SNORD107	-1.18038	7.16009	-5.00562	8.25e-05	0.000703024	1.27781
FLJ45340	1.16123	12.0654	4.99611	8.42e-05	0.000715039	1.25682
OTTHUMG00000015997	1.11441	4.70693	4.99419	8.46e-05	0.000717451	1.25258
HSPB3	-1.04137	5.89128	-4.99085	8.52e-05	0.000721789	1.24519
CYYR1	-1.03361	5.52489	-4.97367	8.85e-05	0.000743644	1.20722
DOCK11	-1.25825	6.15145	-4.97298	8.87e-05	0.000743974	1.20569
PPP1R14BP3	1.22933	8.16411	4.9727	8.87e-05	0.000744063	1.20509
CARD11	1.09502	6.09412	4.97255	8.87e-05	0.000744063	1.20474
RNU7-40P	1.25772	8.84668	4.96351	9.05e-05	0.000754924	1.18477
LINC00702	-1.49481	5.66508	-4.96177	9.09e-05	0.000756699	1.18092
RNA5SP336	1.86995	8.51224	4.95436	9.24e-05	0.000765116	1.16454
OTTHUMG00000155686	-1.41086	5.16222	-4.94868	9.36e-05	0.000772308	1.15196
ATXN1	-1.03141	7.16309	-4.94436	9.45e-05	0.000777809	1.14241
RNU6-28P	1.02144	9.89528	4.94083	9.52e-05	0.000782723	1.1346
LOC400590	-1.10518	8.4014	-4.92904	9.77e-05	0.000797718	1.10851
OTTHUMG00000002407	1.18517	11.8177	4.92875	9.78e-05	0.000798018	1.10787
RASEF	1.6929	6.20039	4.92861	9.78e-05	0.000798056	1.10756
C11orf92	-1.16471	5.68858	-4.92573	9.84e-05	0.00080211	1.10118
MIR4663	-1.34292	6.21299	-4.91724	0.000100312	0.000813708	1.08239
RPS6KA5	-1.03367	6.88444	-4.91655	0.000100466	0.000814536	1.08085
SNORA48	2.44707	9.51996	4.91428	0.000100974	0.000817365	1.07582
FABP5P1	2.78864	11.7822	4.90792	0.000102408	0.00082616	1.06174
TERC	1.33316	7.07791	4.90497	0.000103081	0.000830722	1.05521
AMY2A	-1.16429	6.67447	-4.90336	0.00010345	0.000832982	1.05164
MBNL1-AS1	-1.04657	5.72895	-4.89575	0.000105213	0.000842197	1.03477
LOC100509195	-1.00258	6.66529	-4.89237	0.000106005	0.00084722	1.02729
RTKN2	1.02444	4.96262	4.88884	0.00010684	0.00085257	1.01946
RNF114	-1.29397	7.20103	-4.88807	0.000107022	0.000853176	1.01777
PLEKHO1	-1.01233	7.06763	-4.87703	0.000109679	0.000871621	0.993293
RNA5SP441	1.65388	9.59832	4.8752	0.000110126	0.000874725	0.989233
MIR365A	1.89097	9.10944	4.87415	0.000110384	0.000876099	0.986898
TMEM230	-1.4621	10.0553	-4.86711	0.000112124	0.000887145	0.971297
MIR4461	2.33608	10.9414	4.86697	0.00011216	0.000887145	0.970975
SERINC2	1.54211	7.81222	4.86689	0.000112178	0.000887145	0.970816
COX5A	-1.19771	8.47777	-4.86124	0.000113596	0.000895345	0.958278
RBL1	1.02887	6.52179	4.86065	0.000113746	0.000895876	0.956969
RALGAPA2	2.1949	8.96174	4.8588	0.000114215	0.000899346	0.952858
SNORD3C	1.36851	9.79261	4.85704	0.000114662	0.000900801	0.94896
MIR3162	1.33445	7.09741	4.8463	0.000117434	0.00091977	0.925133
DYNC1I1	-1.54535	7.01664	-4.84525	0.000117708	0.000921446	0.922812
ENPP5	-1.04207	6.06231	-4.84394	0.000118052	0.000923672	0.9199
SH3D19	-1.0946	8.0819	-4.8436	0.00011814	0.000924131	0.919152
ATAD2	1.29786	6.4932	4.8384	0.000119515	0.000933232	0.907611
PARP1	-1.0258	7.21115	-4.83464	0.00012052	0.000938236	0.899257
SH2D4A	1.38788	7.37769	4.83229	0.000121153	0.000941262	0.894037
RNU1-20P	1.27178	6.71143	4.82702	0.000122582	0.000950214	0.882343
OTTHUMG00000017642	2.12547	7.82321	4.81618	0.000125575	0.000970013	0.858281
MIR3153	2.39014	11.3377	4.80737	0.000128065	0.000984814	0.838704
EFNB2	1.08484	6.34127	4.80704	0.000128158	0.000985043	0.837976
SULT1A2	1.07044	6.77135	4.80564	0.000128558	0.000987622	0.834873
PDE1C	-1.1108	6.07361	-4.80312	0.000129284	0.000990985	0.829255
KLF5	1.67369	7.93496	4.79801	0.000130763	0.00100048	0.81791
PFN1	-1.39072	11.4183	-4.79786	0.000130806	0.00100048	0.817583
ACSF2	1.15949	7.17847	4.78951	0.000133264	0.00101635	0.799024
OSMR	-1.35406	7.17235	-4.78316	0.000135164	0.00102714	0.784908
PTTG2	1.07711	6.36951	4.78085	0.000135861	0.00103167	0.779784
RNU6-60	1.09552	11.6482	4.77359	0.000138078	0.00104466	0.763649
MIR877	1.19942	7.15898	4.76885	0.000139546	0.00105267	0.753107
ZNF808	1.0749	9.17186	4.7683	0.000139719	0.00105321	0.75187
OTTHUMG00000162821	-1.03763	5.41189	-4.76646	0.000140292	0.00105649	0.747794
RAVER2	-1.02332	6.59559	-4.76388	0.000141104	0.00106235	0.742041
SULT1E1	1.46235	5.46332	4.76047	0.000142181	0.00106838	0.734461
MIR4653	1.40332	6.40059	4.75811	0.000142931	0.00107219	0.729213
ITGA9	-1.12211	6.22018	-4.75788	0.000143004	0.00107248	0.72871
CEACAM6	1.15878	5.57031	4.75738	0.000143164	0.00107342	0.727591
UPK3BL	1.09906	10.0373	4.7562	0.00014354	0.00107551	0.724981
SLC4A11	1.18531	5.93328	4.74957	0.000145681	0.00108747	0.710223
DCLK2	-1.06265	6.35604	-4.74864	0.000145984	0.00108851	0.70815
MIR4437	1.81279	8.29449	4.744	0.000147505	0.00109639	0.697824
OCLN	1.00641	6.92291	4.7405	0.000148662	0.00110305	0.690034
HIST2H2BC	1.1131	9.06115	4.73902	0.000149154	0.00110599	0.686744
PLEKHH1	1.12656	6.27466	4.73872	0.000149252	0.00110645	0.686089
KHDRBS3	-1.09962	6.45642	-4.72766	0.000152984	0.00113005	0.661479
SLC2A1	1.44205	7.01712	4.71966	0.000155746	0.00114634	0.643656
YWHAQ	-1.17366	9.42373	-4.71922	0.000155897	0.00114691	0.642688
FABP5P7	3.33605	12.9271	4.719	0.000155974	0.0011472	0.642196
MAP4	-1.05166	8.66206	-4.71469	0.000157483	0.0011561	0.632603
TRAJ14	2.5452	10.6246	4.7142	0.000157658	0.0011571	0.631501
ST3GAL1	1.0293	7.92294	4.71336	0.000157953	0.00115872	0.629635
LOC440894	1.05567	7.79285	4.71257	0.00015823	0.00116048	0.627891
SPCS2	-1.34862	8.58632	-4.70998	0.000159148	0.00116583	0.622126
APOD	-1.38433	7.83884	-4.70824	0.000159769	0.00116927	0.618246
TIMM21	-1.076	7.82644	-4.7061	0.000160538	0.00117434	0.613467
CDON	-1.23416	5.92302	-4.70489	0.00016097	0.00117639	0.610788
MIR4270	1.37094	7.89337	4.70433	0.000161173	0.00117759	0.60953
OTTHUMG00000034588	1.00893	6.28657	4.70215	0.000161959	0.00118166	0.604687
IKZF2	1.207	6.89615	4.70037	0.000162607	0.00118527	0.600711
GPR115	1.17344	5.81848	4.69957	0.000162896	0.00118654	0.59894
TSTD1	1.61699	8.29995	4.69874	0.000163201	0.00118847	0.597079
IGHD3-16	4.08369	14.1355	4.69656	0.000163997	0.00119309	0.592234
MIR4720	-1.04208	4.87252	-4.69428	0.000164836	0.00119765	0.587151
RAB25	1.22135	7.35581	4.69424	0.000164849	0.00119765	0.587071
CSTF2T	-1.48203	7.3013	-4.69404	0.000164923	0.00119791	0.58662
PLXDC2	-1.4749	7.87928	-4.68405	0.000168652	0.00121812	0.564356
LOC541471	1.13999	7.06061	4.68236	0.000169291	0.00122149	0.560589
FSTL1	-1.12227	9.10153	-4.68229	0.000169315	0.00122149	0.560448
OTTHUMG00000153018	-1.10195	10.2739	-4.67645	0.000171542	0.00123467	0.547436
POMP	-1.44125	8.0297	-4.67355	0.000172661	0.00124128	0.540959
LDOC1	-1.02546	6.28802	-4.6694	0.000174271	0.00125082	0.531714
ZNF98	1.68114	8.62187	4.66921	0.000174346	0.00125095	0.531291
FABP6	1.05299	6.64095	4.6629	0.000176823	0.00126443	0.517244
ADAMTS1	-1.08166	7.55665	-4.65871	0.000178492	0.00127342	0.507891
IGFBP3	1.29704	6.85097	4.65183	0.000181262	0.00128902	0.492558
MIR4757	1.27002	7.8675	4.65129	0.000181481	0.00129028	0.491354
RNU6-76P	1.78201	10.7981	4.6495	0.000182209	0.00129456	0.487369
MTRNR2L9	1.161	13.9288	4.64791	0.000182861	0.00129821	0.483815
IFITM2	-1.23678	8.5316	-4.64135	0.000185567	0.00131178	0.469191
RAPGEFL1	1.30255	6.8857	4.63902	0.000186536	0.00131623	0.464005
ZNF146	1.07004	9.95983	4.63283	0.000189141	0.00133187	0.450202
IL1A	1.36171	5.20438	4.63164	0.000189648	0.00133483	0.447538
MACC1	1.51049	6.23079	4.63132	0.000189781	0.00133547	0.446838
MIR1185-2	1.89175	6.83792	4.62976	0.000190448	0.00133833	0.443345
MIR4516	1.52395	9.98355	4.62934	0.000190626	0.00133928	0.442414
SPAG17	1.54521	5.90465	4.62602	0.00019205	0.00134677	0.435009
SCARNA3	1.68851	8.37695	4.62558	0.00019224	0.00134677	0.434025
CALU	-1.5406	9.23071	-4.62556	0.00019225	0.00134677	0.433972
HMGN2P15	1.22602	9.03597	4.62554	0.000192259	0.00134677	0.433928
MIR200C	1.4887	6.93295	4.62523	0.000192392	0.0013472	0.433239
OTTHUMG00000160797	-1.25095	5.97598	-4.62164	0.000193946	0.00135596	0.425234
MIR3945	2.08335	14.6772	4.61966	0.000194807	0.00136051	0.420823
S100A14	1.04481	6.1988	4.61867	0.00019524	0.00136134	0.418614
MTSS1	1.09591	7.26936	4.61793	0.000195562	0.00136281	0.416972
RNA5SP393	1.4495	10.07	4.61375	0.000197407	0.00137257	0.407631
SNORA74A	1.54892	8.37273	4.61113	0.000198567	0.0013797	0.401801
NFASC	-1.31308	6.65978	-4.60617	0.000200789	0.00139264	0.390725
ZNF849P	1.15906	5.92434	4.60444	0.000201569	0.00139674	0.386868
ZNF492	1.36288	7.67504	4.60065	0.000203288	0.00140524	0.378418
CD151	-1.06764	7.92246	-4.59959	0.000203772	0.00140795	0.376055
RPS25	-1.39005	15.4339	-4.58968	0.000208356	0.00143035	0.353921
THBS2	-1.63673	7.59426	-4.58893	0.000208706	0.00143244	0.35225
SNORA10	2.06881	8.81123	4.58625	0.000209963	0.00143915	0.346276
OTTHUMG00000153091	1.26424	10.6439	4.58112	0.000212394	0.00145259	0.334825
OTTHUMG00000015939	-1.07298	4.94175	-4.57727	0.000214239	0.00146327	0.32622
KRT17	1.75237	7.12918	4.57165	0.000216955	0.00147692	0.31369
RNA5SP405	1.00755	6.68055	4.56995	0.000217785	0.00148094	0.309894
RNU105A	1.71283	8.87146	4.56963	0.000217943	0.00148136	0.30917
LINC00657	-1.68796	7.43549	-4.55447	0.000225489	0.00152464	0.27532
RNU5F-2P	2.08541	9.14802	4.55272	0.000226379	0.00152928	0.271403
MIR28	-1.37571	5.07228	-4.54423	0.000230736	0.00155328	0.252447
MIR320C2	1.19798	5.44748	4.5414	0.000232205	0.00156148	0.246135
OTTHUMG00000152563	-1.08636	5.68252	-4.5396	0.000233148	0.00156577	0.242106
SNORD58C	2.29264	10.1177	4.53286	0.000236702	0.00158688	0.227067
OTTHUMG00000164292	-1.06771	4.72717	-4.52978	0.000238347	0.00159643	0.220181
RYR2	-1.1435	5.90242	-4.52793	0.000239339	0.0015998	0.216051
OTTHUMG00000153631	1.12887	7.74948	4.52599	0.000240386	0.00160461	0.211714
CTAGE4	2.03666	7.32384	4.52349	0.000241744	0.00161229	0.206113
OTTHUMG00000155651	1.00375	6.86619	4.52084	0.000243186	0.0016205	0.200203
OTTHUMG00000150069	1.27913	8.79367	4.51929	0.000244036	0.00162408	0.196735
TRAJ59	2.33562	10.779	4.51829	0.000244582	0.001627	0.194513
GLO1	-1.11052	7.20334	-4.5097	0.000249352	0.00165304	0.175315
MORF4	-1.08279	6.21614	-4.50903	0.00024973	0.00165484	0.173808
KIAA1377	-1.05406	6.86587	-4.50505	0.000251974	0.00166809	0.164917
MIR4725	1.25579	10.5684	4.49042	0.000260399	0.00171451	0.132233
SCAP	1.32457	8.46185	4.48781	0.000261937	0.00172177	0.126382
OTTHUMG00000007304	1.25836	8.13966	4.48574	0.000263157	0.00172824	0.121768
SAMHD1	-1.38665	7.06846	-4.48399	0.000264196	0.0017336	0.117849
TMC4	1.08968	7.10136	4.48358	0.000264439	0.0017338	0.116938
RPS11	-1.78088	14.2614	-4.4791	0.000267119	0.00174709	0.106919
NTNG1	-1.32414	6.02253	-4.47446	0.000269923	0.00176294	0.0965445
RNA5SP51	-1.08489	5.58319	-4.4706	0.000272278	0.00177308	0.0879137
IRF6	1.09619	6.96677	4.46968	0.000272843	0.00177601	0.0858557
MIR4456	1.23937	6.61973	4.46287	0.000277058	0.00179814	0.0706273
MIR4262	2.14361	12.738	4.46222	0.000277463	0.00180001	0.0691784
OTTHUMG00000150115	-1.31101	5.59295	-4.45986	0.000278937	0.00180558	0.0639129
SCNN1G	2.11158	6.32621	4.45581	0.000281493	0.00181815	0.0548531
HS6ST2	1.06667	5.40629	4.45407	0.000282601	0.00182188	0.0509521
RNA5SP234	1.54578	8.00039	4.45354	0.000282935	0.00182213	0.0497794
KRT15	1.08138	6.36026	4.45317	0.000283174	0.00182275	0.0489396
OTTHUMG00000162373	-1.03738	7.31287	-4.45144	0.000284277	0.00182811	0.0450791
RNA5SP363	-1.55956	6.79427	-4.45063	0.000284797	0.00183069	0.0432636
OTTHUMG00000163720	-1.11048	5.80739	-4.44824	0.000286334	0.00183789	0.0379214
MATN2	-1.14499	7.13965	-4.44381	0.000289205	0.00185247	0.0280111
RGS17	1.28179	6.38229	4.43713	0.000293589	0.00187524	0.0130731
OTTHUMG00000021671	1.17102	7.10469	4.43646	0.000294034	0.0018764	0.0115677
ANXA9	1.77029	6.95924	4.43564	0.000294579	0.00187871	0.00973104
RAB7A	-1.60425	12.8744	-4.43297	0.000296353	0.00188575	0.00376701
NEB	1.30071	5.60755	4.43266	0.000296561	0.00188668	0.00307202
MIR1185-1	1.52675	6.37303	4.42362	0.000302664	0.00191801	-0.0171522
LRBA	1.05018	7.90672	4.42284	0.000303195	0.00192059	-0.0188933
BST2	1.19493	6.69646	4.41939	0.000305557	0.00193131	-0.0265975
HYMAI	-1.12989	7.50047	-4.41085	0.000311496	0.00195792	-0.0457065
MORN5	-1.31267	5.2894	-4.40654	0.000314539	0.00197485	-0.055356
LYPD6B	1.35899	7.01051	4.40511	0.000315554	0.0019798	-0.0585515
RGS1	-2.39633	6.20205	-4.40364	0.000316599	0.00198555	-0.0618337
POLR2A	1.02967	8.65296	4.39911	0.000319848	0.0020015	-0.0719665
SNORD115-14	1.04361	5.27555	4.39766	0.000320896	0.0020068	-0.0752139
RNU7-48P	1.68212	12.4473	4.39598	0.000322113	0.00201359	-0.0789689
HIST1H2BN	1.06051	6.35635	4.38888	0.000327312	0.00203786	-0.0948598
ALOX12P2	1.25647	6.11061	4.38771	0.000328179	0.00204202	-0.0974839
SUPT4H1	-1.44888	8.40148	-4.38165	0.000332694	0.00206736	-0.111042
PGAM1	-1.19688	8.2521	-4.37882	0.000334826	0.00207722	-0.117379
KIAA1244	1.26602	6.5569	4.37546	0.000337371	0.0020887	-0.124892
CCDC68	1.20671	5.69547	4.37206	0.000339968	0.00209931	-0.132499
CD47	-1.40289	8.33211	-4.37128	0.000340564	0.00210173	-0.134236
HIST1H3B	2.72791	5.83957	4.36941	0.000342006	0.00210862	-0.138428
RNU6-65	1.02433	6.80854	4.36913	0.000342218	0.00210941	-0.139044
FABP5	1.63335	8.65376	4.3689	0.000342403	0.00211013	-0.139578
OTTHUMG00000151204	-1.49301	6.14504	-4.36855	0.000342672	0.00211137	-0.14036
ZDHHC11B	-1.25304	6.5877	-4.36766	0.000343357	0.00211507	-0.142341
CHD3	1.26047	8.77408	4.36759	0.000343409	0.00211507	-0.14249
SNORD117	1.79643	15.4226	4.35882	0.000350272	0.00214654	-0.162117
PGM2L1	-1.08285	6.27494	-4.34589	0.000360643	0.00219756	-0.191058
FAM83B	1.36278	6.86037	4.3431	0.00036292	0.00220926	-0.197298
OTTHUMG00000041309	1.82512	10.3198	4.34289	0.000363094	0.00220983	-0.197775
TCN1	1.65223	5.63588	4.32963	0.000374124	0.00226155	-0.227448
INE1	1.32675	6.1815	4.32798	0.000375523	0.00226752	-0.231148
RNA5SP388	1.46592	7.74429	4.32148	0.00038108	0.00229315	-0.245709
MIR642A	1.69732	7.93349	4.31954	0.000382744	0.00230075	-0.250029
LMO7	1.23131	6.92733	4.3129	0.000388532	0.00232857	-0.264907
KRT19	1.99379	8.57315	4.30938	0.000391631	0.00234329	-0.272782
NADSYN1	1.54076	7.93708	4.30694	0.000393797	0.00235261	-0.27825
OTTHUMG00000160651	1.15914	7.92952	4.3008	0.00039929	0.00237682	-0.291977
RNU1-22P	1.02367	8.03137	4.2809	0.000417651	0.00246146	-0.336526
MIR4284	1.14391	6.25499	4.27619	0.00042212	0.0024826	-0.347071
ENGASE	1.09477	7.61343	4.27408	0.00042414	0.00249178	-0.3518
KRT17P1	1.4372	6.48053	4.27379	0.000424418	0.00249231	-0.352448
ITGA2	1.90995	7.6277	4.26876	0.000429269	0.00251555	-0.363707
RNA5SP33	1.37064	6.78428	4.26483	0.000433101	0.00253368	-0.372511
EHF	1.77881	7.9727	4.26357	0.000434334	0.00253853	-0.375326
IGHD3-10	2.67361	10.2504	4.26032	0.00043754	0.00255192	-0.38261
SNORD12	-1.17739	5.46448	-4.2595	0.000438349	0.00255471	-0.38444
STX2	-1.03612	7.96302	-4.25377	0.000444067	0.00258025	-0.397275
MIR1471	1.03646	8.17168	4.23574	0.000462542	0.00266903	-0.437637
RNA5SP479	1.35779	9.35876	4.23552	0.00046277	0.00266985	-0.438124
ITGB4	1.18318	7.88244	4.22385	0.000475141	0.00272848	-0.46424
MIR1282	1.2995	9.53627	4.22332	0.000475714	0.00273127	-0.465435
RNU7-76P	1.1829	9.26745	4.22198	0.000477159	0.00273804	-0.468436
MIR1233-1	1.18584	11.4405	4.22071	0.000478531	0.00274387	-0.471278
MIR1233-2	1.18584	11.4405	4.22071	0.000478531	0.00274387	-0.471278
SNORD3B-1	1.32298	9.12677	4.21123	0.000488904	0.00279477	-0.492502
SNORD3B-2	1.32298	9.12677	4.21123	0.000488904	0.00279477	-0.492502
POTEF	1.33807	5.56921	4.21089	0.000489281	0.00279514	-0.493266
BMP5	-2.42367	7.13985	-4.20892	0.000491465	0.00280451	-0.497673
SLC20A1	1.7887	7.7131	4.19806	0.000503682	0.00285472	-0.521971
MIR581	-1.33957	7.2195	-4.19012	0.000512814	0.00289647	-0.539748
TRAK1	1.24197	7.96462	4.18758	0.000515768	0.00290882	-0.545431
OTTHUMG00000041227	1.30275	6.84263	4.1861	0.000517503	0.002917	-0.548752
TGM2	-1.49426	7.31509	-4.1829	0.000521257	0.00293495	-0.555902
SNORD17	1.46477	9.23751	4.17439	0.0005314	0.00297958	-0.574964
GPR56	1.0603	7.75767	4.16892	0.000538019	0.00301178	-0.587208
MYO1B	1.06561	7.10887	4.16832	0.000538743	0.00301528	-0.588538
EIF1AX	-1.66608	9.55667	-4.16741	0.000539851	0.00301984	-0.59057
COX11P1	-1.03885	5.28521	-4.16509	0.000542695	0.00303136	-0.595766
NCOA3	1.27251	9.24158	4.16282	0.000545489	0.00304173	-0.600844
KLHL5	-1.2338	7.2602	-4.15924	0.000549931	0.00305741	-0.608864
NFIB	-1.50292	8.09794	-4.1583	0.000551109	0.00306341	-0.610978
SNORD14A	-1.51544	9.47734	-4.15758	0.000552007	0.00306685	-0.61259
PSMA3	-1.50183	9.25002	-4.15681	0.000552966	0.00307042	-0.614306
LIPG	1.05955	5.04705	4.1558	0.000554237	0.00307582	-0.616575
MIR1262	-1.2999	6.84253	-4.1474	0.000564866	0.00312359	-0.635356
H2AFV	-1.19138	8.23698	-4.14383	0.000569456	0.00314335	-0.643356
SPINT2	1.03205	6.84329	4.14023	0.000574116	0.00316263	-0.651413
POTEI	1.34548	5.67146	4.14002	0.000574382	0.00316263	-0.651871
MIR885	1.37434	7.63675	4.13712	0.000578174	0.00317955	-0.658376
SAMD12	1.0837	6.23443	4.13317	0.000583367	0.0032028	-0.667213
ITGB6	1.22461	6.9592	4.13311	0.000583438	0.0032028	-0.667333
PLB1	1.46592	6.33347	4.13082	0.000586479	0.00321606	-0.672471
FRAS1	1.26123	5.57027	4.12973	0.000587929	0.00322172	-0.674912
DHCR24	1.09055	7.56405	4.12748	0.000590925	0.00323528	-0.679936
S100A11	1.1162	9.53224	4.11775	0.00060409	0.00329568	-0.70171
MIR4313	1.21067	12.6909	4.11526	0.000607507	0.00330906	-0.707282
OTTHUMG00000153006	1.80611	8.43898	4.11087	0.000613578	0.00333507	-0.717106
TNS4	2.15418	7.77238	4.10215	0.00062581	0.003395	-0.736609
LOC286467	1.03783	6.43454	4.09381	0.00063774	0.0034434	-0.755261
OR10G8	1.07811	8.36325	4.07351	0.000667758	0.00357735	-0.800681
KRT17P2	1.33384	6.43546	4.07331	0.00066806	0.00357782	-0.801127
TOX3	2.47881	7.36952	4.07088	0.000671749	0.00359064	-0.806564
CACHD1	-1.00432	6.91352	-4.06835	0.000675601	0.00360749	-0.81221
SNORD1C	-1.24454	6.37788	-4.068	0.000676134	0.00360846	-0.812988
GJB6	1.09413	5.79557	4.06769	0.000676613	0.0036104	-0.813687
USP31	1.29236	7.88294	4.06305	0.00068377	0.00363995	-0.824074
LINC00673	1.2122	6.05759	4.06193	0.000685494	0.00364645	-0.82656
TRAJ25	1.54094	12.7463	4.06014	0.000688289	0.00365629	-0.830577
RNA5SP229	-1.06627	6.11563	-4.05604	0.000694703	0.00368424	-0.839731
ZNF432	1.68369	7.17982	4.05266	0.000700043	0.00370842	-0.84729
ZNF737	2.04633	10.4017	4.05146	0.000701957	0.00371484	-0.849984
TOX	-1.06131	6.1325	-4.0441	0.000713754	0.00376036	-0.866432
CDH3	1.2363	6.99626	4.04353	0.000714684	0.00376358	-0.867716
RNY4P7	1.21578	10.1045	4.04116	0.000718522	0.00378178	-0.873001
FABP3	-1.08832	5.9091	-4.04006	0.000720319	0.00378851	-0.875466
LPPR4	-2.79944	6.8254	-4.03885	0.000722304	0.00379483	-0.878182
MIR622	2.06297	8.66787	4.03697	0.000725381	0.00380649	-0.882375
SNORD115-6	1.00056	5.61503	4.03614	0.000726742	0.00381142	-0.884225
OTTHUMG00000161209	-1.01031	6.22972	-4.0307	0.000735753	0.00384953	-0.896383
PTP4A1	-1.17212	7.22931	-4.03009	0.000736783	0.00385231	-0.897763
ZDHHC2	-1.05369	6.40104	-4.02932	0.000738062	0.00385704	-0.899474
RNU6-77	1.00861	7.54639	4.02817	0.00073999	0.00386581	-0.902048
DSP	2.36367	7.33602	4.02489	0.000745514	0.00388744	-0.909385
ANKRD18B	1.55818	6.65911	4.02081	0.000752432	0.00391559	-0.918495
SMA5	1.19228	12.7006	4.01092	0.000769486	0.00398488	-0.9406
ZNF91	1.23259	10.7577	3.99681	0.000794497	0.00409382	-0.97214
MIR1206	2.49081	7.02833	3.99494	0.00079787	0.00410641	-0.976317
FANCL	1.30418	7.68521	3.99259	0.000802131	0.0041249	-0.981567
PET100	-1.21279	10.6824	-3.99232	0.000802606	0.00412597	-0.982151
PSMB3	-1.5465	9.15972	-3.97086	0.00084261	0.00429094	-1.03009
HSPG2	-1.07278	7.65111	-3.95999	0.000863633	0.00437421	-1.05437
RNA5SP162	1.8019	7.99728	3.95711	0.000869292	0.00439913	-1.06081
CYP2J2	2.12456	6.55869	3.95329	0.000876841	0.00442733	-1.06933
RNA5SP32	1.07254	7.9989	3.95169	0.000880023	0.00443904	-1.07289
KPNA3	-1.01903	7.46569	-3.94544	0.000892582	0.00449532	-1.08685
RNU7-45P	1.36878	11.8289	3.94513	0.0008932	0.00449743	-1.08753
TMED10	-1.2091	9.33809	-3.94146	0.000900675	0.00452401	-1.09574
SPP1	2.70246	6.70139	3.93911	0.000905477	0.00454223	-1.10098
RNA5S9	1.01765	9.11763	3.93618	0.000911508	0.00456379	-1.10751
RAB27B	1.35587	6.56044	3.92839	0.000927746	0.00462541	-1.1249
MIR4531	1.39529	9.24517	3.91801	0.000949827	0.00471269	-1.14806
ANXA8L2	2.08597	8.76801	3.91473	0.00095691	0.00474098	-1.15537
ZNF763	1.02598	7.99354	3.91232	0.000962159	0.00476317	-1.16076
POTEJ	1.33562	5.71817	3.90904	0.000969345	0.00479025	-1.16808
ADAM19	-1.29509	7.44691	-3.89896	0.000991749	0.00487685	-1.19056
OTTHUMG00000154909	1.09825	5.41605	3.89874	0.00099223	0.00487756	-1.19104
MIR4669	1.03726	8.24989	3.89717	0.000995758	0.00488956	-1.19453
ZNF486	1.46581	8.40115	3.88753	0.00101775	0.00497767	-1.21603
EEF1G	-1.66251	14.7622	-3.88351	0.00102708	0.00500916	-1.225
RNA5SP473	1.17213	8.1044	3.88138	0.00103204	0.00502856	-1.22974
HIST1H4E	-1.62392	8.47639	-3.87172	0.00105488	0.00512531	-1.25127
POTEE	1.36247	5.64312	3.87101	0.00105658	0.00513106	-1.25285
PSMA6	-1.27405	9.00028	-3.86773	0.00106447	0.00516215	-1.26016
FTL	-2.19553	14.2911	-3.86093	0.001081	0.00522313	-1.27532
EPCAM	1.15197	7.14416	3.85519	0.00109515	0.00528195	-1.28811
PPARG	1.71104	8.01851	3.84488	0.00112105	0.00538167	-1.31108
MIR711	1.17611	9.02843	3.84449	0.00112202	0.00538426	-1.31193
MIR3936	-1.71475	7.74398	-3.84096	0.00113104	0.00540705	-1.3198
SEMA6A	1.30941	6.8036	3.83509	0.00114619	0.0054633	-1.33287
OTTHUMG00000152373	1.10254	5.59386	3.83498	0.00114646	0.00546331	-1.33311
MIR575	-1.10286	5.5053	-3.83227	0.00115353	0.0054896	-1.33914
PROM2	1.27778	7.51264	3.82661	0.00116843	0.00554426	-1.35175
SNORD115-24	2.04945	9.80377	3.82648	0.00116876	0.00554438	-1.35203
COX6A1P2	-1.10169	10.8428	-3.82617	0.00116959	0.00554663	-1.35273
FAM118A	1.04288	7.29189	3.82086	0.00118373	0.00559797	-1.36454
ATP5H	-1.1254	12.6494	-3.81314	0.00120463	0.00567188	-1.38173
RNA5SP510	1.01885	10.807	3.81221	0.00120716	0.00568122	-1.38379
MIR4290	1.22889	8.25391	3.81176	0.00120841	0.00568622	-1.3848
MIR3679	1.14791	10.6562	3.80831	0.00121787	0.00572115	-1.39246
SLC44A3	1.20426	7.1612	3.80661	0.00122259	0.00574157	-1.39626
MOXD1	-1.41912	6.41949	-3.80139	0.00123712	0.00579926	-1.40787
EDARADD	1.10624	6.1006	3.79942	0.00124264	0.00582162	-1.41224
LOC101059935	1.36987	7.44177	3.79152	0.00126508	0.00590883	-1.42981
RNU7-62P	1.684	11.5926	3.79002	0.00126938	0.00592264	-1.43314
MIR3148	1.17044	5.69071	3.7829	0.00129003	0.00599634	-1.44898
ANXA8L1	2.22771	8.90957	3.78026	0.00129776	0.00602232	-1.45484
RNA5-8S5	1.22657	8.40764	3.77833	0.00130346	0.0060442	-1.45914
FTH1	-1.06688	8.94696	-3.77177	0.00132297	0.00611175	-1.47372
SEP15	-1.15735	9.77423	-3.77055	0.00132661	0.00612379	-1.47642
PREX2	-1.05431	6.85785	-3.76545	0.00134203	0.00617858	-1.48775
STX3	1.10775	7.72434	3.75267	0.00138144	0.00633082	-1.51614
RTN3P1	-1.23977	7.20824	-3.74302	0.00141197	0.00645349	-1.53758
MIR197	1.31331	10.3024	3.73519	0.00143721	0.0065456	-1.55495
S100A9	1.44647	6.3779	3.7182	0.00149357	0.00674563	-1.59266
POF1B	1.46097	6.80118	3.71483	0.00150501	0.0067864	-1.60013
IGLJ4	1.28883	8.65005	3.71423	0.00150703	0.00679252	-1.60145
LOC442075	1.01971	7.59312	3.71236	0.00151343	0.00681143	-1.6056
HCAR3	1.52277	6.62872	3.70449	0.00154062	0.00690337	-1.62304
MIRLET7A2	1.24852	8.24276	3.70423	0.00154155	0.00690579	-1.62363
SNORD93	-2.48032	12.1899	-3.69154	0.00158644	0.00704865	-1.65175
LOC647859	1.60758	8.24949	3.69125	0.00158747	0.0070513	-1.65239
UQCRHL	-1.17344	9.91141	-3.69	0.00159198	0.00706922	-1.65516
KRT18	1.80313	8.85953	3.68856	0.00159717	0.00708719	-1.65835
OTTHUMG00000162216	1.16333	8.00532	3.67783	0.00163641	0.00722396	-1.68212
SFN	1.36761	8.05166	3.67282	0.00165509	0.00729913	-1.69323
TMEM147	-1.21325	7.03053	-3.67107	0.00166164	0.00732174	-1.69709
RNU7-24P	1.34192	12.8549	3.66572	0.00168188	0.00738774	-1.70894
HIST1H2BH	1.12601	5.23508	3.65783	0.00171215	0.00749042	-1.7264
ASPN	-2.2807	7.39669	-3.65031	0.00174154	0.00759152	-1.74305
STAT1	1.25271	7.95391	3.64743	0.0017529	0.00763031	-1.74941
UBC	-1.37427	13.0034	-3.64418	0.00176583	0.00767362	-1.7566
PNRC2	-1.09368	11.7034	-3.64278	0.00177143	0.00769576	-1.75969
MIRLET7A1	1.23294	7.29632	3.64169	0.00177579	0.00770824	-1.7621
RNU6-80	1.13421	8.63455	3.63951	0.00178455	0.00773476	-1.76692
OTTHUMG00000164861	1.04782	6.19385	3.63571	0.00179996	0.00778252	-1.77532
SNORD113-8	1.80837	8.28748	3.63092	0.00181957	0.00784645	-1.78592
PLP2	-1.4342	10.1229	-3.61928	0.00186804	0.00800746	-1.81162
SNORA68	1.84184	13.5045	3.6175	0.00187561	0.00803545	-1.81557
TAB3-AS2	1.01101	6.25	3.60715	0.00191996	0.00817781	-1.83841
FERMT1	1.09129	6.55298	3.60231	0.00194111	0.00824856	-1.84912
EDIL3	-1.12808	6.09361	-3.59685	0.00196516	0.008329	-1.86115
HORMAD1	1.20804	5.33835	3.59269	0.00198371	0.00839729	-1.87033
SNORD14B	-1.14226	8.05296	-3.58757	0.00200679	0.00846716	-1.88163
LOC100996663	1.29556	12.8142	3.58234	0.00203067	0.00855738	-1.89318
HSP90AB1	-1.1095	14.3991	-3.57729	0.00205396	0.00863198	-1.90431
HIST2H2AB	-1.34338	8.60828	-3.56112	0.00213029	0.00886835	-1.93993
BNIPL	1.1525	7.39283	3.56043	0.00213364	0.00887991	-1.94147
COX6A1	-1.12318	10.8724	-3.55656	0.00215232	0.00893845	-1.94997
OTTHUMG00000157143	-1.37452	5.15126	-3.55512	0.00215933	0.00895547	-1.95315
MIR4646	1.64787	11.4717	3.55156	0.00217674	0.00900957	-1.96098
SLC9A2	1.38778	5.86525	3.54454	0.00221151	0.00911804	-1.97644
NDNF	-1.13371	7.25763	-3.53539	0.00225764	0.00926922	-1.99658
PDGFRA	-1.07769	7.29626	-3.53234	0.00227324	0.00931417	-2.00329
C1orf116	1.30843	7.42691	3.53129	0.00227865	0.00933386	-2.00561
TRIM29	1.08151	7.11871	3.52817	0.0022947	0.00938716	-2.01246
SRI	-1.0956	8.39037	-3.52569	0.00230758	0.00943234	-2.01791
VTRNA1-3	1.2357	7.21196	3.52181	0.00232789	0.00949746	-2.02646
SLC38A4	1.04693	5.55475	3.51191	0.00238042	0.00966363	-2.04821
SERPINB5	1.02559	6.12272	3.50408	0.0024228	0.00980009	-2.0654
SMAD6	1.19758	5.70964	3.49789	0.00245683	0.00991441	-2.079
SNORA55	1.1265	7.99425	3.49388	0.00247914	0.00997141	-2.0878
MECOM	1.09912	7.36768	3.49158	0.00249205	0.0100064	-2.09286
OTTHUMG00000019703	1.05739	6.46102	3.48635	0.00252156	0.0100995	-2.10432
ERV3-1	1.09744	8.22505	3.47913	0.0025629	0.0102258	-2.12016
MIR184	1.09068	6.43372	3.47851	0.0025665	0.0102362	-2.12153
GATA3	2.29708	10.0075	3.47536	0.00258477	0.0102984	-2.12843
RNA5SP428	1.05376	9.24653	3.46608	0.00263937	0.0104687	-2.14878
MIR3689C	1.22638	8.31619	3.45706	0.00269349	0.010637	-2.16853
OTTHUMG00000161674	1.53227	8.75433	3.45557	0.00270254	0.0106645	-2.1718
SCARNA21	1.25379	6.54622	3.45337	0.00271598	0.0107025	-2.17662
ZNF730	1.27832	6.59704	3.45059	0.002733	0.0107573	-2.1827
MTRNR2L2	1.47879	11.7685	3.44862	0.00274518	0.010797	-2.18703
OTTHUMG00000019963	1.69621	7.68298	3.43823	0.00281009	0.0109879	-2.20976
RNA5SP432	1.01927	7.95224	3.43641	0.00282162	0.0110191	-2.21374
CYP4F8	1.2707	6.78063	3.42621	0.0028871	0.0112167	-2.23604
ATP10B	1.22975	5.48565	3.42426	0.00289978	0.0112482	-2.24031
CD46	1.21692	11.5296	3.40766	0.00301007	0.011604	-2.27658
ELTD1	-1.07364	6.7668	-3.40338	0.00303913	0.011684	-2.28592
MBOAT1	-1.0584	7.93926	-3.39925	0.00306746	0.0117608	-2.29493
SNORD20	1.32639	7.3997	3.39777	0.00307768	0.0117867	-2.29816
SLC23A2	1.32342	7.83672	3.39576	0.00309163	0.0118255	-2.30255
SGPL1	1.03452	8.56748	3.3897	0.00313398	0.0119431	-2.31576
OTTHUMG00000022349	-1.05264	8.46394	-3.38547	0.00316392	0.0120276	-2.32499
CPZ	1.02568	6.4731	3.37625	0.00323009	0.0122535	-2.34508
RNU7-16P	1.11759	9.34954	3.37386	0.00324749	0.0122984	-2.3503
MIR4524A	-1.13964	5.89875	-3.37232	0.00325872	0.0123303	-2.35365
MIR1296	-1.21631	8.11903	-3.36201	0.00333502	0.0125514	-2.37611
TNFRSF21	1.23328	8.59663	3.35884	0.00335878	0.012627	-2.38299
ZDHHC13	1.48457	8.57361	3.35667	0.00337522	0.0126754	-2.38773
CYP4F43P	1.00353	5.62301	3.34587	0.00345795	0.0129165	-2.41121
PLA2G2F	1.58919	6.98278	3.32905	0.0035908	0.0132971	-2.44775
OTTHUMG00000153341	1.45644	6.65612	3.32339	0.00363668	0.0134187	-2.46006
MIRLET7F1	1.01663	5.90267	3.3147	0.00370811	0.0136318	-2.4789
PDE10A	2.12557	7.4425	3.31358	0.00371745	0.0136538	-2.48134
OTTHUMG00000152731	1.40816	7.86324	3.31004	0.00374706	0.0137244	-2.48902
RNU7-53P	1.39256	13.3524	3.30869	0.00375842	0.0137546	-2.49195
HIST1H2BI	1.21439	5.29415	3.30269	0.00380924	0.0138971	-2.50495
RNU6-30P	1.15012	11.4099	3.30076	0.00382568	0.013943	-2.50912
RNA5SP196	1.37401	10.5619	3.29229	0.00389887	0.014148	-2.52747
SLC38A2	1.43472	11.6045	3.26949	0.00410288	0.0147258	-2.57681
CCDC162P	1.27515	4.95485	3.26875	0.00410969	0.0147485	-2.57841
OTTHUMG00000017599	1.39435	5.7832	3.25875	0.00420259	0.0150189	-2.60003
LOC101060026	1.43679	7.04414	3.2487	0.00429799	0.0152861	-2.62172
GJB2	1.67707	6.14334	3.2287	0.0044942	0.0158541	-2.66484
HIST1H2AG	1.05781	5.94303	3.22553	0.00452611	0.0159376	-2.67167
TNNI2	1.00855	7.08746	3.22498	0.00453159	0.015952	-2.67284
MIR193A	1.24508	11.2134	3.20384	0.0047503	0.0165572	-2.71833
OTTHUMG00000067420	1.57904	7.38758	3.20272	0.00476221	0.0165894	-2.72075
CXorf57	1.71947	6.3591	3.20258	0.00476374	0.0165928	-2.72106
SNORA11C	1.11802	11.3345	3.20162	0.00477387	0.0166169	-2.72311
MIR26B	1.0507	7.63003	3.19552	0.00483918	0.0167894	-2.73621
FSIP2	1.00428	5.8474	3.19069	0.00489152	0.0169367	-2.74659
MMD	-1.12091	6.63285	-3.18672	0.00493497	0.0170642	-2.75511
RNU7-11P	1.21729	10.9031	3.17673	0.00504596	0.017355	-2.77655
MIR570	-1.64463	12.0396	-3.17623	0.00505155	0.0173683	-2.77762
FKSG29	-1.04679	6.82028	-3.15544	0.00529064	0.0180237	-2.82217
CXCL9	1.42967	5.99253	3.1512	0.00534076	0.0181586	-2.83125
ZNF600	1.25914	7.00769	3.14372	0.00543026	0.0183867	-2.84724
CRYZ	-1.04308	8.33443	-3.14303	0.00543855	0.0184101	-2.84871
TXNIP	-1.60549	13.4217	-3.13672	0.00551524	0.0186275	-2.86219
IVL	1.36281	5.79935	3.13635	0.00551988	0.0186384	-2.863
MIR3916	2.07899	11.0491	3.12789	0.00562446	0.0189014	-2.88105
RNU4ATAC2P	1.09112	8.87167	3.12773	0.00562643	0.0189032	-2.88139
ABCC5	1.12575	8.24765	3.12616	0.00564611	0.0189596	-2.88475
RNA5SP299	2.04222	5.20726	3.12506	0.00565986	0.0189949	-2.88709
SIM2	1.0385	5.56615	3.12318	0.00568353	0.0190557	-2.8911
OTTHUMG00000086925	1.47996	5.64564	3.12236	0.00569388	0.0190842	-2.89285
RNU7-61P	1.20183	8.93096	3.07942	0.00626225	0.0205785	-2.98427
ARL17A	-1.01717	8.32297	-3.07646	0.00630345	0.0206844	-2.99057
HIST1H2BM	1.69464	5.04561	3.07235	0.00636107	0.0208258	-2.9993
MIR675	1.10401	9.76499	3.06804	0.00642188	0.0209693	-3.00843
LOC100506453	1.03643	6.35833	3.06703	0.00643635	0.021001	-3.01059
CCNE1	1.34803	6.82694	3.06546	0.00645872	0.0210603	-3.01392
TMEM2	1.14931	7.46469	3.06068	0.00652734	0.0212374	-3.02406
FMO9P	1.34199	6.44673	3.06025	0.00653358	0.0212555	-3.02497
TP63	1.44388	7.79595	3.05338	0.00663347	0.0215374	-3.03953
UBD	1.07207	5.77331	3.05257	0.00664531	0.0215644	-3.04123
ZNF888	1.12817	12.1076	3.04546	0.00675056	0.0218487	-3.0563
DKK1	1.53364	7.12804	3.04354	0.00677922	0.0219208	-3.06036
TBX3	1.09654	8.14045	3.02444	0.00707099	0.0226462	-3.10073
MIR4434	1.25839	6.31716	3.0234	0.00708734	0.0226892	-3.10295
HIST1H4C	-1.07972	8.94961	-2.99224	0.00759089	0.0239392	-3.16863
RNU7-29P	1.1363	12.8407	2.98462	0.00771911	0.0242693	-3.18465
TES	-1.05815	8.58848	-2.97948	0.0078069	0.024488	-3.19546
CLDN1	1.37107	8.25611	2.97747	0.00784147	0.0245764	-3.19968
RNU7-28P	1.22056	10.7552	2.96868	0.00799437	0.0249545	-3.21813
RNU7-75P	1.19672	7.42752	2.96632	0.00803601	0.0250671	-3.2231
SCD	1.44381	8.3106	2.96318	0.00809159	0.0252019	-3.22968
RNU5E-1	1.35078	10.3577	2.95756	0.00819198	0.0254403	-3.24145
LOC100190986	-1.07548	8.09561	-2.95582	0.00822336	0.0255274	-3.2451
SNORD105B	1.34473	12.0577	2.95487	0.00824047	0.0255677	-3.24709
SNORA12	1.12068	18.0591	2.95287	0.0082767	0.025641	-3.25128
MIR4668	1.22927	6.65608	2.92497	0.00879874	0.0268709	-3.30962
ZNF66P	1.06086	7.57607	2.92147	0.00886643	0.0270322	-3.31693
MXRA5	-1.18279	6.72965	-2.92071	0.00888124	0.0270694	-3.31852
BLNK	1.01408	6.89099	2.91752	0.00894347	0.0272001	-3.32518
FXYD3	1.79735	8.27123	2.90508	0.0091901	0.0277725	-3.35109
[truncated: 39 more rows]
