# Supplementary material for: Identification and validation of a novel signature for prediction the prognosis and immunotherapy benefit in bladder cancer
Source: PeerJ. 2022 Jan 25;10:e12843. doi: 10.7717/peerj.12843 (PMC8796709; doi:10.7717/peerj.12843)
Supplement: Supplemental Information 9 [file peerj-10-12843-s009.xlsx]

## Sheet: CNKSR3
Endogenous expression of CNKSR3 mRNA in BC cell lines.
Cell lines	Ct values of CNKSR3	Ct values of GAPDH	Average Ct values of GAPDH	ΔCt	Average of ΔCt	ΔΔCt	2-ΔΔCt	Average of 2-ΔΔCt	Stdev of 2-ΔΔCt
SV-HUC-1	29.72	15.33	15.46	14.26	14.1067	0.153333	0.899171	1.01253	0.201741
	29.25	15.51		13.79		-0.316667	1.24545
	29.73	15.54		14.27		0.163333	0.89296
T24	30.19	16.73	16.6933	13.4967	14.1067	-0.61	1.52626	1.54447	0.188192
	30.35	16.67		13.6567		-0.45	1.36604
	30	16.68		13.3067		-0.8	1.7411
EJ	28.95	15.62	15.6267	13.3233	14.1067	-0.783333	1.7211	1.50919	0.18665
	29.21	15.54		13.5833		-0.523333	1.43727
	29.28	15.72		13.6533		-0.453333	1.3692
SW780	31.43	15.87	15.8367	15.5933	14.1067	1.48667	0.356836	0.432155	0.0885707
	31.23	15.76		15.3933		1.28667	0.409897
	30.86	15.88		15.0233		0.916667	0.529732
UM-UC-3	29.48	15.04	15.0633	14.4167	14.1067	0.31	0.806642	0.922078	0.103594
	29.16	15.08		14.0967		-0.01	1.00696
	29.24	15.07		14.1767		0.07	0.952638

## Sheet: COPZ2
Endogenous expression of COPZ2 mRNA in BC cell lines.
Cell lines	Ct values of COPZ2	Ct values of GAPDH	Average Ct values of GAPDH	ΔCt	Average of ΔCt	ΔΔCt	2-ΔΔCt	Average of 2-ΔΔCt	Stdev of 2-ΔΔCt
SV-HUC-1	27.19	15.33	15.46	11.73	11.6167	0.113333	0.92445	1.00167	0.070288
	27.05	15.51		11.59		-0.0266667	1.01866
	26.99	15.54		11.53		-0.0866667	1.06191
T24	26.96	16.73	16.6933	10.2667	11.6167	-1.35	2.54912	2.40269	0.126817
	27.09	16.67		10.3967		-1.22	2.32947
	27.09	16.68		10.3967		-1.22	2.32947
EJ	27.04	15.62	15.6267	11.4133	11.6167	-0.203333	1.15136	1.15942	0.0139675
	27.04	15.54		11.4133		-0.203333	1.15136
	27.01	15.72		11.3833		-0.233333	1.17555
SW780	23.87	15.87	15.8367	8.03333	11.6167	-3.58333	11.9865	11.7696	0.306669
	23.88	15.76		8.04333		-3.57333	11.9037
	23.94	15.88		8.10333		-3.51333	11.4188
UM-UC-3	27.02	15.04	15.0633	11.9567	11.6167	0.34	0.790041	0.820286	0.0349614
	26.98	15.08		11.9167		0.3	0.812252
	26.9	15.07		11.8367		0.22	0.858565

## Sheet: CXorf57
Endogenous expression of CXorf57 mRNA in BC cell lines.
Cell lines	Ct values of CXorf57	Ct values of GAPDH	Average Ct values of GAPDH	ΔCt	Average of ΔCt	ΔΔCt	2-ΔΔCt	Average of 2-ΔΔCt	Stdev of 2-ΔΔCt
SV-HUC-1	25.34	15.33	15.46	9.88	9.98	-0.1	1.07177	1.00123	0.0614575
	25.48	15.51		10.02		0.04	0.972655
	25.5	15.54		10.04		0.06	0.959264
T24	27.76	16.73	16.6933	11.0667	9.98	1.08667	0.470848	0.413743	0.0500985
	28.08	16.67		11.3867		1.40667	0.377182
	28.02	16.68		11.3267		1.34667	0.393199
EJ	27.97	15.62	15.6267	12.3433	9.98	2.36333	0.194342	0.219942	0.0224042
	27.69	15.54		12.0633		2.08333	0.235969
	27.73	15.72		12.1033		2.12333	0.229516
SW780	27.44	15.87	15.8367	11.6033	9.98	1.62333	0.324585	0.391151	0.0617198
	27.13	15.76		11.2933		1.31333	0.40239
	26.98	15.88		11.1433		1.16333	0.44648
UM-UC-3	28.69	15.04	15.0633	13.6267	9.98	3.64667	0.0798443	0.0988863	0.021284
	28.44	15.08		13.3767		3.39667	0.0949514
	28.08	15.07		13.0167		3.03667	0.121863

## Sheet: FASN
Endogenous expression of FASN mRNA in BC cell lines.
Cell lines	Ct values of FASN	Ct values of GAPDH	Average Ct values of GAPDH	ΔCt	Average of ΔCt	ΔΔCt	2-ΔΔCt	Average of 2-ΔΔCt	Stdev of 2-ΔΔCt
SV-HUC-1	19.61	15.33	15.46	4.15	4.10667	0.0433333	0.97041	1.00023	0.0260619	3
	19.54	15.51		4.08		-0.0266667	1.01866
	19.55	15.54		4.09		-0.0166667	1.01162
T24	23.37	16.73	16.6933	6.67667	4.10667	2.57	0.168404	0.15877	0.00937179	3
	23.46	16.67		6.76667		2.66	0.15822
	23.54	16.68		6.84667		2.74	0.149685
EJ	22.51	15.62	15.6267	6.88333	4.10667	2.77667	0.145928	0.13959	0.0101178	3
	22.52	15.54		6.89333		2.78667	0.14492
	22.7	15.72		7.07333		2.96667	0.127922
SW780	22.57	15.87	15.8367	6.73333	4.10667	2.62667	0.161918	0.151492	0.0135646	3
	22.62	15.76		6.78333		2.67667	0.156402
	22.82	15.88		6.98333		2.87667	0.136156
UM-UC-3	21.69	15.04	15.0633	6.62667	4.10667	2.52	0.174343	0.170774	0.00314561	3
	21.74	15.08		6.67667		2.57	0.168404
	21.73	15.07		6.66667		2.56	0.169576

## Sheet: PCOLCE2
Endogenous expression of PCOLCE2 mRNA in BC cell lines.
Cell lines	Ct values of PCOLCE2	Ct values of GAPDH	Average Ct values of GAPDH	ΔCt	Average of ΔCt	ΔΔCt	2-ΔΔCt	Average of 2-ΔΔCt	Stdev of 2-ΔΔCt
SV-HUC-1	25.99	15.33	15.46	10.53	10.47	0.06	0.959264	1.00049	0.0384101	3
	25.92	15.51		10.46		-0.01	1.00696
	25.88	15.54		10.42		-0.05	1.03526
T24	30.57	16.73	16.6933	13.8767	10.47	3.40667	0.0942955	0.103532	0.0137669	3
	30.23	16.67		13.5367		3.06667	0.119355
	30.53	16.68		13.8367		3.36667	0.0969465
EJ	27.3	15.62	15.6267	11.6733	10.47	1.20333	0.434271	0.475413	0.0429851	3
	27.04	15.54		11.4133		0.943333	0.52003
	27.18	15.72		11.5533		1.08333	0.471937
SW780	27.19	15.87	15.8367	11.3533	10.47	0.883333	0.542113	0.536385	0.0281513	3
	27.14	15.76		11.3033		0.833333	0.561231
	27.29	15.88		11.4533		0.983333	0.50581
UM-UC-3	23.22	15.04	15.0633	8.15667	10.47	-2.31333	4.9703	5.03993	0.0602965	3
	23.19	15.08		8.12667		-2.34333	5.07474
	23.19	15.07		8.12667		-2.34333	5.07474

## Sheet: RGS1
Endogenous expression of RGS1 mRNA in BC cell lines.
Cell lines	Ct values of RGS1	Ct values of GAPDH	Average Ct values of GAPDH	ΔCt	Average of ΔCt	ΔΔCt	2-ΔΔCt	Average of 2-ΔΔCt	Stdev of 2-ΔΔCt
SV-HUC-1	27.45	15.33	15.46	11.99	12.0633	-0.0733333	1.05214	1.00104	0.0556839	3
	27.51	15.51		12.05		-0.0133333	1.00928
	27.61	15.54		12.15		0.0866667	0.941696
T24	27.2	16.73	16.6933	10.5067	12.0633	-1.55667	2.94173	2.8298	0.108196	3
	27.31	16.67		10.6167		-1.44667	2.72578
	27.26	16.68		10.5667		-1.49667	2.8219
EJ	27.2	15.62	15.6267	11.5733	12.0633	-0.49	1.40444	1.36334	0.197326	3
	27.07	15.54		11.4433		-0.62	1.53688
	27.49	15.72		11.8633		-0.2	1.1487
SW780	25.15	15.87	15.8367	9.31333	12.0633	-2.75	6.72717	6.4426	0.289979	3
	25.21	15.76		9.37333		-2.69	6.45313
	25.28	15.88		9.44333		-2.62	6.1475
UM-UC-3	27.35	15.04	15.0633	12.2867	12.0633	0.223333	0.856584	0.876779	0.021378	3
	27.28	15.08		12.2167		0.153333	0.899171
	27.32	15.07		12.2567		0.193333	0.874583

## Sheet: SPINT1
Endogenous expression of SPINT1 mRNA in BC cell lines.
Cell lines	Ct values of SPINT1	Ct values of GAPDH	Average Ct values of GAPDH	ΔCt	Average of ΔCt	ΔΔCt	2-ΔΔCt	Average of 2-ΔΔCt	Stdev of 2-ΔΔCt
SV-HUC-1	29.33	15.33	15.46	13.87	13.84	0.03	0.97942	1.00044	0.0363993	3
	29.24	15.51		13.78		-0.06	1.04247
	29.33	15.54		13.87		0.03	0.97942
T24	29.22	16.73	16.6933	12.5267	13.84	-1.31333	2.48515	2.88943	0.350283	3
	28.91	16.67		12.2167		-1.62333	3.08086
	28.9	16.68		12.2067		-1.63333	3.10229
EJ	28.92	15.62	15.6267	13.2933	13.84	-0.546667	1.46071	1.50294	0.0731469	3
	28.92	15.54		13.2933		-0.546667	1.46071
	28.8	15.72		13.1733		-0.666667	1.5874
SW780	25.71	15.87	15.8367	9.87333	13.84	-3.96667	15.6346	15.7093	0.333738	3
	25.73	15.76		9.89333		-3.94667	15.4193
	25.67	15.88		9.83333		-4.00667	16.0741
UM-UC-3	29.58	15.04	15.0633	14.5167	13.84	0.676667	0.625609	0.592209	0.0541506	3
	29.59	15.08		14.5267		0.686667	0.621288
	29.82	15.07		14.7567		0.916667	0.529732

## Sheet: TPST1
Endogenous expression of TPST1 mRNA in BC cell lines.
Cell lines	Ct values of TPST1	Ct values of GAPDH	Average Ct values of GAPDH	ΔCt	Average of ΔCt	ΔΔCt	2-ΔΔCt	Average of 2-ΔΔCt	Stdev of 2-ΔΔCt
SV-HUC-1	23.72	15.33	15.46	8.26	8.23667	0.0233333	0.983957	1.00301	0.0959025	3
	23.55	15.51		8.09		-0.146667	1.10701
	23.82	15.54		8.36		0.123333	0.918064
T24	26.79	16.73	16.6933	10.0967	8.23667	1.86	0.275476	0.283294	0.00785381	3
	26.75	16.67		10.0567		1.82	0.283221
	26.71	16.68		10.0167		1.78	0.291183
EJ	24.85	15.62	15.6267	9.22333	8.23667	0.986667	0.504642	0.467275	0.0329534	3
	25	15.54		9.37333		1.13667	0.454809
	25.04	15.72		9.41333		1.17667	0.442372
SW780	23.65	15.87	15.8367	7.81333	8.23667	-0.423333	1.34102	1.30189	0.0460002	3
	23.68	15.76		7.84333		-0.393333	1.31342
	23.75	15.88		7.91333		-0.323333	1.25122
UM-UC-3	23.86	15.04	15.0633	8.79667	8.23667	0.56	0.678302	0.652555	0.027165	3
	23.98	15.08		8.91667		0.68	0.624165
	23.91	15.07		8.84667		0.61	0.655197
